# Supplementary material for: PLK1 inhibition delays mitotic entry revealing changes to the phosphoproteome of mammalian cells early in division
Source: EMBO J. 2025 Mar 3;44(7):1891–920. doi: 10.1038/s44318-025-00400-9 (PMC11962124; doi:10.1038/s44318-025-00400-9)
Supplement: Supplementary file 7 — Source data Fig. 1 [file 44318_2025_400_MOESM7_ESM.zip]

Archive with 6 entries (6 files):
- Figure 1/1B/20211130_C6_2_DMSO.tif
- Figure 1/1B/20211130_F5_3_BI2536.tif
- Figure 1/1B/Cell division 250 20211130 montage 10umscale.tif
- Figure 1/1B/Cell division Ctrl 20211130 montage 10umscale.tif
- Figure 1/1C/Numerical Data.xlsx
- Figure 1/1D/Numerical Data.xlsx
