# Supplementary material for: PLK1 inhibition delays mitotic entry revealing changes to the phosphoproteome of mammalian cells early in division
Source: EMBO J. 2025 Mar 3;44(7):1891–920. doi: 10.1038/s44318-025-00400-9 (PMC11962124; doi:10.1038/s44318-025-00400-9)
Supplement: Supplementary file 7 — Source data Fig. 1 [file 44318_2025_400_MOESM7_ESM.zip › Figure 1/1C/Numerical Data.xlsx]

## Sheet: HeLa Kyoto
Time from thymidine release (hours)	Ctrl (DMSO)	5 nM	10 nM	25 nM	50 nM	100 nM	250 nM	500 nM	750 nM	1000 nM
1.55	0
3.55	2.17391
7.88333	4.34783
8.21667	6.52174
8.21667	8.69565
8.55	10.8696
8.55	13.0435
8.71667	15.2174
8.71667	17.3913
8.88333	19.5652
9.05	21.7391
9.05	23.913
9.05	26.087
9.05	28.2609
9.05	30.4348
9.05	32.6087
9.21667	34.7826
9.21667	36.9565
9.21667	39.1304
9.38333	41.3043
9.38333	43.4783
9.38333	45.6522
9.38333	47.8261
9.38333	50
9.55	52.1739
9.55	54.3478
9.55	56.5217
9.55	58.6957
9.55	60.8696
9.88333	63.0435
9.88333	65.2174
9.88333	67.3913
10.05	69.5652
10.05	71.7391
10.55	73.913
10.55	76.087
10.55	78.2609
10.7167	80.4348
12.05	82.6087
12.2167	84.7826
12.8833	86.9565
14.55	89.1304
16.3833	91.3043
17.55	93.4783
18.7167	95.6522
19.55	97.8261
20.3833	100
20.8833	102.174
20.8833	104.348
21.05	106.522
21.05	108.696
21.3833	110.87
21.55	113.043
21.8833	115.217
21.8833	117.391
21.8833	119.565
22.05	121.739
22.05	123.913
22.05	126.087
22.2167	128.261
22.2167	130.435
22.3833	132.609
22.3833	134.783
22.3833	136.957
22.3833	139.13
22.55	141.304
22.55	143.478
22.55	145.652
22.55	147.826
22.7167	150
22.7167	152.174
22.8833	154.348
22.8833	156.522
22.8833	158.696
22.8833	160.87
23.05	163.043
23.05	165.217
23.05	167.391
23.2167	169.565
23.2167	171.739
23.2167	173.913
23.55	176.087
23.55	178.261
23.7167	180.435
23.7167	182.609
23.7167	184.783
23.7167	186.957
23.8833	189.13
24.05	191.304
24.05	193.478
24.05	195.652
24.05	197.826
24.05	200
24.2167	202.174
24.2167	204.348
24.2167	206.522
24.2167	208.696
24.2167	210.87
24.3833	213.043
24.55	215.217
24.55	217.391
24.55	219.565
24.7167	221.739
25.05	223.913
25.05	226.087
25.3833	228.261
25.55	230.435
25.7167	232.609
25.7167	234.783
25.8833	236.957
26.55	239.13
26.7167	241.304
26.8833	243.478
27.2167	245.652
28.3833	247.826
1.55		0
1.71667		1.6129
3.21667		3.22581
4.71667		4.83871
6.71667		6.45161
7.55		8.06452
7.71667		9.67742
7.71667		11.2903
7.88333		12.9032
7.88333		14.5161
7.88333		16.129
8.05		17.7419
8.21667		19.3548
8.38333		20.9677
8.38333		22.5806
8.38333		24.1935
8.38333		25.8065
8.55		27.4194
8.55		29.0323
8.88333		30.6452
8.88333		32.2581
8.88333		33.871
9.05		35.4839
9.05		37.0968
9.05		38.7097
9.05		40.3226
9.05		41.9355
9.05		43.5484
9.05		45.1613
9.05		46.7742
9.21667		48.3871
9.38333		50
9.38333		51.6129
9.38333		53.2258
9.55		54.8387
9.55		56.4516
10.05		58.0645
10.2167		59.6774
10.2167		61.2903
10.3833		62.9032
10.55		64.5161
10.7167		66.129
10.7167		67.7419
10.7167		69.3548
10.7167		70.9677
10.8833		72.5806
11.2167		74.1935
11.3833		75.8065
11.55		77.4194
13.05		79.0323
13.2167		80.6452
13.3833		82.2581
13.55		83.871
13.7167		85.4839
13.8833		87.0968
14.05		88.7097
14.05		90.3226
14.3833		91.9355
14.55		93.5484
14.7167		95.1613
15.8833		96.7742
17.05		98.3871
19.55		100
20.05		101.613
20.05		103.226
20.05		104.839
20.3833		106.452
20.3833		108.065
20.3833		109.677
20.8833		111.29
20.8833		112.903
20.8833		114.516
21.55		116.129
21.55		117.742
21.55		119.355
21.7167		120.968
21.7167		122.581
21.7167		124.194
21.8833		125.806
21.8833		127.419
21.8833		129.032
21.8833		130.645
21.8833		132.258
21.8833		133.871
22.05		135.484
22.3833		137.097
22.3833		138.71
22.3833		140.323
22.3833		141.935
22.3833		143.548
22.3833		145.161
22.3833		146.774
22.55		148.387
22.55		150
22.7167		151.613
22.8833		153.226
23.05		154.839
23.05		156.452
23.2167		158.065
23.2167		159.677
23.2167		161.29
23.2167		162.903
23.2167		164.516
23.2167		166.129
23.2167		167.742
23.2167		169.355
23.2167		170.968
23.55		172.581
23.55		174.194
23.55		175.806
23.8833		177.419
24.2167		179.032
24.2167		180.645
24.8833		182.258
25.05		183.871
25.05		185.484
25.2167		187.097
25.8833		188.71
25.8833		190.323
25.8833		191.935
26.05		193.548
26.8833		195.161
27.2167		196.774
27.2167		198.387
27.3833		200
27.2167		201.613
27.55		203.226
27.8833		204.839
28.3833		204.839
1.55			0
6.21667			2.32558
7.55			4.65116
7.55			6.97674
7.55			9.30233
7.55			11.6279
7.71667			13.9535
7.71667			16.2791
7.71667			18.6047
7.88333			20.9302
7.88333			23.2558
7.88333			25.5814
8.05			27.907
8.05			30.2326
8.21667			32.5581
8.21667			34.8837
8.38333			37.2093
8.38333			39.5349
8.55			41.8605
8.55			44.186
8.71667			46.5116
8.71667			48.8372
8.71667			51.1628
8.71667			53.4884
9.05			55.814
9.05			58.1395
9.38333			60.4651
9.38333			62.7907
9.38333			65.1163
9.71667			67.4419
9.71667			69.7674
9.88333			72.093
9.88333			74.4186
10.05			76.7442
10.55			79.0698
10.55			81.3953
10.8833			83.7209
11.2167			86.0465
12.55			88.3721
15.05			90.6977
15.7167			93.0233
17.8833			95.3488
18.2167			97.6744
19.2167			100
19.3833			102.326
19.55			104.651
19.55			106.977
19.55			109.302
19.7167			111.628
19.7167			113.953
19.8833			116.279
19.8833			118.605
20.05			120.93
20.2167			123.256
20.2167			125.581
20.2167			127.907
20.2167			130.233
20.55			132.558
20.7167			134.884
20.7167			137.209
20.7167			139.535
21.2167			141.86
21.2167			144.186
21.8833			146.512
22.05			148.837
22.2167			151.163
22.2167			153.488
22.3833			155.814
22.3833			158.14
22.8833			160.465
22.8833			162.791
22.8833			165.116
22.8833			167.442
23.05			169.767
23.2167			172.093
23.3833			174.419
23.7167			176.744
23.8833			179.07
24.2167			181.395
24.7167			183.721
24.8833			186.047
24.8833			188.372
25.7167			190.698
26.3833			193.023
26.55			195.349
26.55			197.674
27.05			200
1.55				0
8.38333				3.44828
8.55				6.89655
9.05				10.3448
9.05				13.7931
9.21667				17.2414
9.21667				20.6897
9.38333				24.1379
9.38333				27.5862
9.55				31.0345
9.55				34.4828
9.71667				37.931
9.88333				41.3793
9.88333				44.8276
9.88333				48.2759
10.05				51.7241
10.05				55.1724
10.2167				58.6207
10.7167				62.069
10.8833				65.5172
11.3833				68.9655
11.55				72.4138
14.55				75.8621
15.2167				79.3103
16.3833				82.7586
19.8833				86.2069
21.7167				89.6552
23.05				93.1034
27.7167				96.5517
28.3833				96.5517
1.55					0
6.55					1.88679
6.71667					3.77358
7.71667					5.66038
8.05					7.54717
8.21667					9.43396
8.38333					11.3208
8.55					13.2075
8.71667					15.0943
8.88333					16.9811
8.88333					18.8679
9.05					20.7547
9.05					22.6415
9.05					24.5283
9.21667					26.4151
9.21667					28.3019
9.21667					30.1887
9.38333					32.0755
9.38333					33.9623
9.38333					35.8491
9.55					37.7358
9.55					39.6226
9.55					41.5094
9.71667					43.3962
9.88333					45.283
9.88333					47.1698
9.88333					49.0566
10.05					50.9434
10.3833					52.8302
10.3833					54.717
10.55					56.6038
10.55					58.4906
10.7167					60.3774
10.7167					62.2642
10.8833					64.1509
10.8833					66.0377
11.05					67.9245
11.05					69.8113
11.7167					71.6981
11.7167					73.5849
12.05					75.4717
12.2167					77.3585
12.7167					79.2453
12.7167					81.1321
13.2167					83.0189
14.3833					84.9057
14.7167					86.7925
17.8833					88.6792
28.3833					88.6792
1.55						0
5.21667						3.44828
6.38333						6.89655
7.21667						10.3448
8.05						13.7931
8.38333						17.2414
8.71667						20.6897
9.88333						24.1379
10.05						27.5862
10.3833						31.0345
10.3833						34.4828
10.55						37.931
10.7167						41.3793
10.7167						44.8276
10.7167						48.2759
10.8833						51.7241
10.8833						55.1724
10.8833						58.6207
11.05						62.069
11.3833						65.5172
11.55						68.9655
11.8833						72.4138
12.2167						75.8621
13.2167						79.3103
13.3833						82.7586
15.05						86.2069
19.2167						89.6552
24.8833						93.1034
28.3833						93.1034
1.55							0
8.88333							1.92308
9.55							3.84615
9.55							5.76923
10.05							7.69231
10.2167							9.61538
10.2167							11.5385
10.55							13.4615
10.55							15.3846
10.7167							17.3077
10.8833							19.2308
10.8833							21.1538
10.8833							23.0769
11.05							25
11.2167							26.9231
11.2167							28.8462
11.55							30.7692
11.55							32.6923
11.7167							34.6154
11.7167							36.5385
11.8833							38.4615
12.2167							40.3846
12.3833							42.3077
12.3833							44.2308
12.3833							46.1538
12.3833							48.0769
12.7167							50
12.7167							51.9231
12.8833							53.8462
13.8833							55.7692
14.05							57.6923
14.2167							59.6154
14.7167							61.5385
16.05							63.4615
16.2167							65.3846
16.8833							67.3077
17.05							69.2308
17.55							71.1538
17.8833							73.0769
18.8833							75
18.8833							76.9231
21.3833							78.8462
22.05							80.7692
22.55							82.6923
24.8833							84.6154
27.05							86.5385
28.3833							86.5385
1.55								0
8.38333								2.63158
8.55								5.26316
8.71667								7.89474
9.05								10.5263
9.05								13.1579
9.21667								15.7895
9.88333								18.4211
9.88333								21.0526
10.2167								23.6842
10.55								26.3158
10.8833								28.9474
10.8833								31.5789
11.05								34.2105
11.05								36.8421
11.2167								39.4737
11.55								42.1053
11.7167								44.7368
11.7167								47.3684
12.3833								50
12.3833								52.6316
13.05								55.2632
13.8833								57.8947
13.8833								60.5263
14.2167								63.1579
14.8833								65.7895
15.7167								68.4211
15.8833								71.0526
18.7167								73.6842
19.8833								76.3158
28.3833								76.3158
1.55									0
3.05									1.69492
8.05									3.38983
8.05									5.08475
8.55									6.77966
8.71667									8.47458
8.71667									10.1695
8.71667									11.8644
8.71667									13.5593
8.71667									15.2542
9.05									16.9492
9.38333									18.6441
9.38333									20.339
9.38333									22.0339
10.05									23.7288
10.05									25.4237
10.2167									27.1186
10.55									28.8136
11.2167									30.5085
11.7167									32.2034
11.7167									33.8983
11.8833									35.5932
11.8833									37.2881
12.2167									38.9831
13.05									40.678
13.05									42.3729
13.2167									44.0678
13.55									45.7627
14.05									47.4576
14.55									49.1525
14.55									50.8475
14.7167									52.5424
14.8833									54.2373
14.8833									55.9322
15.05									57.6271
16.3833									59.322
17.55									61.0169
21.2167									62.7119
28.3833									62.7119
1.55										0
8.71667										3.125
8.71667										6.25
9.05										9.375
9.71667										12.5
9.88333										15.625
10.7167										18.75
10.8833										21.875
11.2167										25
11.3833										28.125
11.8833										31.25
12.05										34.375
12.05										37.5
12.2167										40.625
12.3833										43.75
13.55										46.875
13.8833										50
14.05										53.125
14.05										56.25
17.55										59.375
19.7167										62.5
21.7167										65.625
28.3833										65.625

## Sheet: RPE
Time from thymidine release (hours)	Ctrl (DMSO)	5 nM	10 nM	25 nM	50 nM	100 nM	250 nM	500 nM	750 nM	1000 nM
1.55	0
7.05	2.85714
7.71667	5.71429
8.05	8.57143
8.05	11.4286
8.38333	14.2857
8.38333	17.1429
8.55	20
8.71667	22.8571
8.88333	25.7143
9.38333	28.5714
9.38333	31.4286
9.88333	34.2857
9.88333	37.1429
10.3833	40
10.8833	42.8571
11.7167	45.7143
12.3833	48.5714
14.3833	51.4286
16.05	54.2857
18.8833	57.1429
19.3833	60
20.2167	62.8571
21.2167	65.7143
21.55	68.5714
21.55	71.4286
21.7167	74.2857
21.8833	77.1429
21.8833	80
22.2167	82.8571
22.7167	85.7143
22.8833	88.5714
23.05	91.4286
23.3833	94.2857
23.7167	97.1429
24.05	100
24.2167	102.857
24.2167	105.714
24.2167	108.571
24.2167	111.429
24.55	114.286
24.55	117.143
24.7167	120
24.8833	122.857
25.05	125.714
25.55	128.571
25.7167	131.429
25.7167	134.286
25.8833	137.143
25.8833	140
26.3833	142.857
26.55	145.714
27.2167	148.571
27.3833	151.429
28.05	154.286
28.2167	154.286
1.55		0
7.71667		2.7027
7.88333		5.40541
7.88333		8.10811
8.55		10.8108
8.88333		13.5135
9.21667		16.2162
9.55		18.9189
9.71667		21.6216
9.88333		24.3243
10.05		27.027
10.05		29.7297
10.05		32.4324
10.55		35.1351
10.8833		37.8378
10.8833		40.5405
11.7167		43.2432
12.2167		45.946
12.3833		48.6487
13.2167		51.3513
13.7167		54.054
13.8833		56.7568
14.8833		59.4595
16.3833		62.1622
21.3833		64.8649
21.8833		67.5676
22.7167		70.2703
23.2167		72.973
23.7167		75.6757
24.2167		78.3784
24.8833		81.0811
24.8833		83.7838
24.8833		86.4865
24.8833		89.1892
25.3833		91.8919
25.8833		94.5946
26.2167		97.2973
26.7167		100
27.2167		102.703
28.2167		105.405
1.55			0
8.71667			2.94118
8.71667			5.88235
9.21667			8.82353
9.21667			11.7647
9.55			14.7059
9.55			17.6471
9.88333			20.5882
10.05			23.5294
10.05			26.4706
11.05			29.4118
11.3833			32.3529
11.55			35.2941
11.7167			38.2353
12.3833			41.1765
13.3833			44.1176
15.3833			47.0588
15.55			50
16.8833			52.9412
17.3833			55.8824
17.8833			58.8235
19.3833			61.7647
21.7167			64.7059
22.05			67.6471
22.2167			70.5882
22.7167			73.5294
22.8833			76.4706
23.05			79.4118
23.2167			82.3529
23.55			85.2941
23.7167			88.2353
24.3833			91.1765
24.55			94.1176
25.3833			97.0588
25.55			100
25.7167			102.941
25.8833			105.882
25.8833			108.823
26.55			111.765
26.7167			114.706
26.8833			117.647
27.2167			120.588
28.2167			120.588
1.55				0
7.88333				1.81818
8.05				3.63636
8.21667				5.45455
8.21667				7.27273
8.38333				9.09091
8.88333				10.9091
9.05				12.7273
9.05				14.5455
9.38333				16.3636
9.71667				18.1818
9.71667				20
9.71667				21.8182
9.88333				23.6364
10.2167				25.4546
10.3833				27.2727
11.2167				29.0909
11.2167				30.9091
11.3833				32.7273
11.8833				34.5455
11.8833				36.3636
12.05				38.1818
16.05				40
21.55				41.8182
21.55				43.6364
22.7167				45.4545
23.05				47.2727
23.55				49.0909
24.7167				50.9091
25.2167				52.7273
26.7167				54.5455
28.05				56.3636
28.2167				56.3636
1.55					0
8.55					2
9.05					4
9.05					6
9.05					8
9.88333					10
10.05					12
10.05					14
10.3833					16
10.3833					18
10.3833					20
12.7167					22
12.8833					24
12.8833					26
13.3833					28
14.05					30
14.3833					32
15.05					34
16.2167					36
21.7167					38
22.55					40
23.55					42
24.55					44
25.3833					46
26.7167					48
27.8833					50
28.2167					50
1.55						0
8.88333						2.5
9.71667						5
9.88333						7.5
9.88333						10
10.05						12.5
10.55						15
10.55						17.5
11.55						20
11.8833						22.5
12.3833						25
12.7167						27.5
13.05						30
14.2167						32.5
14.2167						35
16.55						37.5
16.7167						40
19.7167						42.5
22.8833						45
25.3833						47.5
26.05						50
28.2167						50
1.55							0
9.88333							2.04082
11.05							4.08163
11.05							6.12245
11.55							8.16327
11.8833							10.2041
13.2167							12.2449
13.2167							14.2857
14.05							16.3265
14.8833							18.3673
14.8833							20.4082
14.8833							22.449
18.55							24.4898
19.55							26.5306
19.55							28.5714
21.2167							30.6122
23.2167							32.6531
23.8833							34.6939
25.8833							36.7347
26.05							38.7755
26.8833							40.8163
26.8833							42.8571
27.2167							44.898
27.8833							46.9388
28.2167							46.9388
1.55								0
19.7167								2.63158
21.8833								5.26316
23.8833								7.89474
24.7167								10.5263
24.8833								13.1579
25.3833								15.7895
25.7167								18.4211
26.2167								21.0526
28.7167								23.6842
1.55									0
18.8833									1.81818
21.05									3.63636
21.2167									5.45455
22.8833									7.27273
25.55									9.09091
26.7167									10.9091
28.2167									10.9091
1.55										0
16.2167										1.36986
18.05										2.73973
20.05										4.10959
20.3833										5.47945
22.55										6.84931
23.8833										8.21918
24.05										9.58904
24.05										10.9589
24.3833										12.3288
24.8833										13.6986
25.7167										15.0685
25.8833										16.4384
25.8833										17.8082
28.2167										17.8082

## Sheet: U2OS
Time from thymidine release (hours)	Ctrl (DMSO)	5 nM	10 nM	25 nM	50 nM	100 nM	250 nM	500 nM	750 nM	1000 nM
1.55	0
6.38333	1.85185
7.05	3.7037
7.71667	5.55556
8.55	7.40741
9.21667	9.25926
9.21667	11.1111
9.38333	12.963
9.55	14.8148
10.05	16.6667
10.55	18.5185
10.7167	20.3704
10.7167	22.2222
10.8833	24.0741
10.8833	25.9259
11.05	27.7778
11.05	29.6296
11.05	31.4815
11.2167	33.3333
11.2167	35.1852
11.55	37.037
11.7167	38.8889
11.7167	40.7407
11.8833	42.5926
12.55	44.4444
12.7167	46.2963
12.8833	48.1482
12.8833	50
13.2167	51.8518
13.2167	53.7037
13.2167	55.5556
13.55	57.4074
13.8833	59.2593
13.8833	61.1111
13.8833	62.963
14.2167	64.8148
14.55	66.6667
14.8833	68.5185
15.05	70.3704
15.3833	72.2222
15.55	74.0741
15.8833	75.9259
16.05	77.7778
16.7167	79.6296
16.7167	81.4815
16.8833	83.3333
16.8833	85.1852
17.3833	87.037
17.7167	88.8889
19.2167	90.7407
19.2167	92.5926
20.8833	94.4444
21.2167	96.2963
23.55	98.1482
23.7167	100
23.7167	101.852
23.8833	103.704
24.2167	105.556
24.7167	107.407
25.55	109.259
25.55	111.111
25.55	112.963
26.2167	114.815
26.55	116.667
26.55	118.519
27.3833	120.37
27.3833	122.222
27.3833	124.074
27.7167	125.926
27.7167	127.778
27.8833	129.63
28.2167	131.482
1.55		0
10.8833		2.08333
11.55		4.16667
11.55		6.25
11.7167		8.33333
11.8833		10.4167
12.2167		12.5
12.2167		14.5833
12.2167		16.6667
12.55		18.75
13.05		20.8333
13.3833		22.9167
13.55		25
13.7167		27.0833
13.7167		29.1667
13.7167		31.25
14.05		33.3333
14.3833		35.4167
14.55		37.5
14.55		39.5833
14.7167		41.6667
14.7167		43.75
15.05		45.8333
15.05		47.9167
15.3833		50
15.55		52.0833
15.7167		54.1667
16.05		56.25
16.2167		58.3333
16.55		60.4167
17.8833		62.5
17.8833		64.5833
18.2167		66.6667
18.2167		68.75
18.55		70.8333
19.05		72.9167
20.7167		75
24.3833		77.0833
26.05		79.1667
27.7167		81.25
27.7167		83.3333
28.2167		83.3333
1.55			0
6.55			1.47059
9.55			2.94118
10.55			4.41176
10.8833			5.88235
11.05			7.35294
11.3833			8.82353
11.7167			10.2941
11.7167			11.7647
12.2167			13.2353
12.2167			14.7059
12.3833			16.1765
12.3833			17.6471
12.3833			19.1177
12.3833			20.5882
12.3833			22.0588
12.3833			23.5294
12.3833			25
12.55			26.4706
12.8833			27.9412
13.05			29.4118
13.2167			30.8823
13.2167			32.3529
13.2167			33.8235
13.7167			35.2941
13.7167			36.7647
14.2167			38.2353
14.2167			39.7059
14.2167			41.1765
14.2167			42.6471
14.55			44.1176
14.7167			45.5882
14.8833			47.0588
15.2167			48.5294
15.3833			50
15.3833			51.4706
15.3833			52.9412
15.8833			54.4118
16.05			55.8824
16.2167			57.3529
16.2167			58.8235
16.8833			60.2941
17.3833			61.7647
17.55			63.2353
18.05			64.7059
18.55			66.1765
19.55			67.6471
20.2167			69.1176
20.2167			70.5882
20.55			72.0588
21.7167			73.5294
21.7167			75
22.2167			76.4706
22.8833			77.9412
22.8833			79.4118
23.7167			80.8824
24.05			82.3529
24.05			83.8235
24.3833			85.2941
24.3833			86.7647
27.7167			88.2353
27.7167			89.7059
28.05			91.1765
28.2167			91.1765
1.55				0
10.05				1.85185
10.55				3.7037
11.05				5.55556
11.2167				7.40741
11.3833				9.25926
12.2167				11.1111
12.2167				12.963
12.2167				14.8148
12.3833				16.6667
12.55				18.5185
12.55				20.3704
13.55				22.2222
13.55				24.0741
13.7167				25.9259
13.8833				27.7778
13.8833				29.6296
13.8833				31.4815
14.05				33.3333
14.2167				35.1852
15.05				37.037
15.2167				38.8889
15.2167				40.7407
15.2167				42.5926
15.3833				44.4444
15.7167				46.2963
15.8833				48.1482
15.8833				50
15.8833				51.8518
16.8833				53.7037
17.05				55.5556
18.05				57.4074
18.7167				59.2593
18.7167				61.1111
18.8833				62.963
20.05				64.8148
20.05				66.6667
20.7167				68.5185
21.55				70.3704
24.7167				72.2222
25.05				74.0741
26.55				75.9259
28.2167				75.9259
1.55					0
9.21667					1.6129
9.71667					3.22581
11.05					4.83871
11.2167					6.45161
11.55					8.06452
12.3833					9.67742
12.3833					11.2903
12.7167					12.9032
13.05					14.5161
13.2167					16.129
14.05					17.7419
14.2167					19.3548
14.2167					20.9677
14.7167					22.5806
15.05					24.1935
15.05					25.8065
15.2167					27.4194
15.7167					29.0323
15.7167					30.6452
16.2167					32.2581
17.05					33.871
17.7167					35.4839
18.2167					37.0968
18.7167					38.7097
19.7167					40.3226
20.55					41.9355
21.05					43.5484
21.8833					45.1613
22.3833					46.7742
23.3833					48.3871
24.7167					50
25.8833					51.6129
28.2167					51.6129
1.55						0
10.8833						1.92308
12.05						3.84615
12.05						5.76923
12.55						7.69231
12.55						9.61538
12.8833						11.5385
13.8833						13.4615
13.8833						15.3846
14.8833						17.3077
15.3833						19.2308
15.55						21.1538
15.8833						23.0769
17.8833						25
18.05						26.9231
18.3833						28.8462
18.55						30.7692
18.7167						32.6923
19.8833						34.6154
20.7167						36.5385
21.05						38.4615
21.7167						40.3846
22.2167						42.3077
22.55						44.2308
23.05						46.1538
23.7167						48.0769
24.7167						50
25.05						51.9231
25.8833						53.8462
26.05						55.7692
28.2167						55.7692
1.55							0
10.3833							1.96078
11.2167							3.92157
11.55							5.88235
11.7167							7.84314
12.05							9.80392
13.3833							11.7647
13.3833							13.7255
14.05							15.6863
14.3833							17.6471
14.3833							19.6078
14.3833							21.5686
15.2167							23.5294
16.2167							25.4902
17.05							27.451
19.3833							29.4118
19.7167							31.3726
19.8833							33.3333
20.3833							35.2941
21.2167							37.2549
21.7167							39.2157
22.3833							41.1765
22.55							43.1373
23.8833							45.098
25.7167							47.0588
27.05							49.0196
27.8833							50.9804
28.2167							50.9804
1.55								0
11.3833								2.12766
11.3833								4.25532
11.8833								6.38298
13.05								8.51064
13.3833								10.6383
13.55								12.766
14.05								14.8936
14.05								17.0213
14.7167								19.1489
14.8833								21.2766
18.3833								23.4043
18.55								25.5319
19.3833								27.6596
21.05								29.7872
21.55								31.9149
22.8833								34.0425
23.05								36.1702
23.05								38.2979
23.3833								40.4255
25.8833								42.5532
28.2167								42.5532
1.55									0
13.05									2.27273
14.7167									4.54545
14.8833									6.81818
15.3833									9.09091
17.3833									11.3636
19.05									13.6364
23.55									15.9091
28.2167									15.9091
1.55										0
6.71667										1.42857
7.88333										2.85714
11.55										4.28571
13.05										5.71429
15.3833										7.14286
19.55										8.57143
20.55										10
23.55										11.4286
23.7167										12.8571
24.2167										14.2857
24.2167										15.7143
24.55										17.1429
24.8833										18.5714
26.3833										20
27.3833										21.4286
28.2167										21.4286
