# Supplementary material for: PLK1 inhibition delays mitotic entry revealing changes to the phosphoproteome of mammalian cells early in division
Source: EMBO J. 2025 Mar 3;44(7):1891–920. doi: 10.1038/s44318-025-00400-9 (PMC11962124; doi:10.1038/s44318-025-00400-9)
Supplement: Supplementary file 7 — Source data Fig. 1 [file 44318_2025_400_MOESM7_ESM.zip › Figure 1/1D/Numerical Data.xlsx]

## Sheet: HeLa Kyoto
Ctrl (DMSO)	5 nM	10 nM	25 nM	50 nM	100 nM	250 nM	500 nM	750 nM	1000 nM
189.13	177.419	179.07	93.103	88.67	89.65	82.69	76.31	62.71	65.62

## Sheet: RPE
Ctrl (DMSO)	5 nM	10 nM	25 nM	50 nM	100 nM	250 nM	500 nM	750 nM	1000 nM
97.14	75.67	88.23	49.09	42	45	36.49	7.89	7.27	8.21

## Sheet: U2OS
Ctrl (DMSO)	5 nM	10 nM	25 nM	50 nM	100 nM	250 nM	500 nM	750 nM	1000 nM
103.7	75	80.88	70.37	48.38	48.07	45.09	40.42	15.9	12.85
