# Supplementary material for: PLK1 inhibition delays mitotic entry revealing changes to the phosphoproteome of mammalian cells early in division
Source: EMBO J. 2025 Mar 3;44(7):1891–920. doi: 10.1038/s44318-025-00400-9 (PMC11962124; doi:10.1038/s44318-025-00400-9)
Supplement: Supplementary file 8 — Source data Fig. 2 [file 44318_2025_400_MOESM8_ESM.zip]

Archive with 8 entries (8 files):
- Figure 2/2A/BI2536_MAX_20230816_A2_-1.tif
- Figure 2/2A/DMSO_MAX_20230816_A1_-1.tif
- Figure 2/2B/BI2536_MAX_20231018_C4_-1.tif
- Figure 2/2B/DMSO_MAX_20231018_C3_-1.tif
- Figure 2/2C/BI2536_meanSD.csv
- Figure 2/2C/DMSO_meanSD.csv
- Figure 2/2D/BI2536_meanSDratioCyclinNucleustoCytosol.csv
- Figure 2/2D/DMSO_meanSDratioCyclinNucleustoCytosol.csv
