# Supplementary material for: PLK1 inhibition delays mitotic entry revealing changes to the phosphoproteome of mammalian cells early in division
Source: EMBO J. 2025 Mar 3;44(7):1891–920. doi: 10.1038/s44318-025-00400-9 (PMC11962124; doi:10.1038/s44318-025-00400-9)
Supplement: Supplementary file 8 — Source data Fig. 2 [file 44318_2025_400_MOESM8_ESM.zip › Figure 2/2C/BI2536_meanSD.csv]

	TimeNEBD	Mean	StandardDeviation
1	0	1.2307234431285	0.107801106465256
2	0.0833333333333333	1.21359711214026	0.0983993469015428
3	0.166666666666667	1.17754570774586	0.0808467284025517
4	0.25	1.14615536441406	0.0780421796961121
5	0.333333333333333	1.14530227507023	0.0726939501609725
6	0.416666666666667	1.13302424026702	0.0730057556377818
7	0.5	1.12831914574962	0.073994734191424
8	0.583333333333333	1.1297003943148	0.0754151184603643
9	0.666666666666667	1.12690920919319	0.0759415596011307
10	0.75	1.12907634200167	0.0769031365494349
11	0.833333333333333	1.12276638547671	0.0827308595108271
12	0.916666666666667	1.12568977999507	0.0781737041401359
13	1	1.12687931053609	0.0749963021070895
14	1.08333333333333	1.12275795252391	0.0764237952692926
15	1.16666666666667	1.12776919554869	0.0770596577958998
16	1.25	1.12198406168564	0.0727215110168672
17	1.33333333333333	1.12451338381648	0.0783953111488425
18	1.41666666666667	1.11772363912667	0.0779946345040046
19	1.5	1.12091695460081	0.0820087300291612
20	1.58333333333333	1.11663174018359	0.0812531569439469
21	1.66666666666667	1.11964114041811	0.0821113362166659
22	1.75	1.11885233799157	0.0752776679740303
23	1.83333333333333	1.1142660066603	0.0805183019945349
24	1.91666666666667	1.11669601386361	0.0764089243308232
25	2	1.11568954826279	0.0801994105530326
26	2.08333333333333	1.11744689954229	0.0826106985192663
27	2.16666666666667	1.12230669529709	0.0787652933097087
28	2.25	1.10768422731052	0.0824401131595892
29	2.33333333333333	1.10547381942866	0.0791930047770107
30	2.41666666666667	1.11517077316509	0.0820457105337435
31	2.5	1.1136352773228	0.0770520470852673
32	2.58333333333333	1.10672483560177	0.0794965075184024
33	2.66666666666667	1.10250685524504	0.0763559968190763
34	2.75	1.10314935649124	0.076700640932408
35	2.83333333333333	1.1092212944176	0.0781894713356753
36	2.91666666666667	1.10214608601572	0.0820551087630833
37	3	1.10311813931236	0.0792758842726523
38	3.08333333333333	1.10076587482914	0.0791765330460072
39	3.16666666666667	1.09791718799619	0.0717953065929386
40	3.25	1.09784097777359	0.0731954181919797
41	3.33333333333333	1.09923835653557	0.0739308813058511
42	3.41666666666667	1.0994026857681	0.0853116661814004
43	3.5	1.09745729746225	0.0803006361843081
44	3.58333333333333	1.08859017661474	0.0819279295837118
45	3.66666666666667	1.09247291140214	0.0749643909220642
46	3.75	1.09235107197066	0.0811758833786231
47	3.83333333333333	1.09049239076558	0.0761433472252192
48	3.91666666666667	1.08306943372658	0.0738524971414149
49	4	1.08752133891136	0.0814558594957353
50	4.08333333333333	1.09091623314762	0.080405710527598
51	4.16666666666667	1.08077963855924	0.0740196705353097
52	4.25	1.08402689230064	0.0786620536405108
53	4.33333333333333	1.07734128481106	0.0766476982782138
54	4.41666666666667	1.08420026845648	0.0792227738819519
55	4.5	1.0793641527618	0.074160592155195
56	4.58333333333333	1.0716237429309	0.078393992268029
57	4.66666666666667	1.06921749514886	0.077628763618417
58	4.75	1.07543219320893	0.0731534026956927
59	4.83333333333333	1.07450063944326	0.0758511428045048
60	4.91666666666667	1.07427535660929	0.0773785720377799
61	5	1.06812669460046	0.0761609921578015
62	5.08333333333333	1.07178531475688	0.0800265213842586
63	5.16666666666667	1.07222388969376	0.0774584980479224
64	5.25	1.07020295489961	0.0775185560962078
65	5.33333333333333	1.06274144057347	0.0774249768045769
66	5.41666666666667	1.06458842165389	0.0714434772038255
67	5.5	1.06378347875806	0.0801552959353614
68	5.58333333333333	1.0676477415864	0.0764695551817487
69	5.66666666666667	1.05825890027529	0.0763394643992737
70	5.75	1.05866888321461	0.0772389149343005
71	5.83333333333333	1.05836945844249	0.0749850613944642
72	5.91666666666667	1.05941176511729	0.0796912956641176
73	6	1.05998413228627	0.0736411852311914
74	6.08333333333333	1.05831001772259	0.0766061662610049
75	6.16666666666667	1.06057713663128	0.0826046697201676
76	6.25	1.05395350505221	0.0744398968293874
77	6.33333333333333	1.05734022642185	0.0709007316536032
78	6.41666666666667	1.06163162056734	0.072107803093418
79	6.5	1.0558684609231	0.0750741397571624
80	6.58333333333333	1.05851370662406	0.0734813807918476
81	6.66666666666667	1.05361973683243	0.0648434125439575
82	6.75	1.05224162620367	0.0660075910703313
83	6.83333333333333	1.05911310376778	0.0707492548131911
84	6.91666666666667	1.05167227830457	0.0703803288677981
85	7	1.05371636514289	0.0724082252563843
86	7.08333333333333	1.05338557261374	0.0751087754824048
87	7.16666666666667	1.05410129658482	0.073139072587591
88	7.25	1.0503160268373	0.0649605276793158
89	7.33333333333333	1.0503522247289	0.0725500266442844
90	7.41666666666667	1.05314868069324	0.072742351897913
91	7.5	1.04719559659049	0.0636546848052134
92	7.58333333333333	1.04955714162294	0.0678521190196364
93	7.66666666666667	1.04727285391766	0.0690255627775531
94	7.75	1.04481141935467	0.0650057155745094
95	7.83333333333333	1.04949589387956	0.0663943744255014
96	7.91666666666667	1.04435397081437	0.0652214330562504
97	8	1.04863167823614	0.0673377009130033
98	8.08333333333333	1.04739965923905	0.0704694750580008
99	8.16666666666667	1.04268876437084	0.0600894525894429
100	8.25	1.04449521739972	0.0710079996878672
101	8.33333333333333	1.04285611272158	0.0698545618446808
102	8.41666666666667	1.04971312523123	0.0650399158565115
103	8.5	1.03424351725289	0.064599173606768
104	8.58333333333333	1.04244629343338	0.0616451554538491
105	8.66666666666667	1.03819415670991	0.0681819462915653
106	8.75	1.03623048304238	0.0626542912979841
107	8.83333333333333	1.04145758274496	0.0625934146578847
108	8.91666666666667	1.04088172379843	0.0604900819906946
109	9	1.03552657244673	0.0640072764881809
110	9.08333333333333	1.04425346194835	0.06188494187759
111	9.16666666666667	1.04655287990779	0.0685325589262333
112	9.25	1.03714511504606	0.0623408395239187
113	9.33333333333333	1.03381057363722	0.0593668532761225
114	9.41666666666667	1.03659525714743	0.0597007425261372
115	9.5	1.04211589031292	0.0614392732134953
116	9.58333333333333	1.03702995131511	0.0601470130645616
117	9.66666666666667	1.03921544081306	0.060861423355201
118	9.75	1.04153085094781	0.0587461498062577
119	9.83333333333333	1.03964007615173	0.0581691386662228
120	9.91666666666667	1.03278285575023	0.0623162736011132
121	10	1.035114506146	0.059379558282954
122	10.0833333333333	1.03544432100817	0.0536548797734218
123	10.1666666666667	1.03996171542022	0.0607951539420989
124	10.25	1.0372605931539	0.0517311634240717
125	10.3333333333333	1.0334856294394	0.0539783019628873
126	10.4166666666667	1.03331062990743	0.0510356868276613
127	10.5	1.03082876300511	0.0575483154476907
128	10.5833333333333	1.02883459973842	0.0468094881400737
129	10.6666666666667	1.02630923085751	0.0526445356130487
130	10.75	1.02884437614728	0.0545866983521644
131	10.8333333333333	1.02628031218988	0.0598240930196387
132	10.9166666666667	1.03203808521944	0.0567258222358783
133	11	1.02634708031428	0.0559874303274619
134	11.0833333333333	1.02526843655123	0.0565044994285734
135	11.1666666666667	1.02995269131822	0.0542149438248668
136	11.25	1.02979829671427	0.0465441987584416
137	11.3333333333333	1.02851485200423	0.0508033777920039
138	11.4166666666667	1.02884162618614	0.0501417908187636
139	11.5	1.03161988872039	0.0578306715159884
140	11.5833333333333	1.02513637637052	0.0531534634997651
141	11.6666666666667	1.02362088410646	0.0475774700577504
142	11.75	1.0253392810123	0.0582439465622045
143	11.8333333333333	1.02949995195314	0.053617364125054
144	11.9166666666667	1.01748038269905	0.0457987033363032
145	12	1.02813530271143	0.0541208665221459
146	12.0833333333333	1.02997126829857	0.0559569062528524
147	12.1666666666667	1.02544167802021	0.0515272408927871
148	12.25	1.02440166431762	0.0615052258753906
149	12.3333333333333	1.0166282572097	0.0539133173035611
150	12.4166666666667	1.02700370143046	0.060108972837004
151	12.5	1.01677584263282	0.0464002759769395
152	12.5833333333333	1.02893486141214	0.0555625721549672
153	12.6666666666667	1.02687109281039	0.055207593437069
154	12.75	1.03872558892673	0.0470043641458739
155	12.8333333333333	1.03139435136084	0.0464004697636656
156	12.9166666666667	1.02915872019895	0.052406451015561
157	13	1.03760718109783	0.054018052444744
158	13.0833333333333	1.04286809521934	0.0535870254293965
159	13.1666666666667	1.02285399902432	0.0560727899854821
160	13.25	1.02811815079755	0.0381614908132402
161	13.3333333333333	1.02280006323808	0.059251408223555
162	13.4166666666667	1.03950226049657	0.0500556448452492
163	13.5	1.03224253159064	0.0475505655410704
164	13.5833333333333	1.04095739642812	0.0505346519419461
165	13.6666666666667	1.03004023739215	0.050946810277597
166	13.75	1.03777152564666	0.0572961594473067
167	13.8333333333333	1.0281067111189	0.0494381171147745
168	13.9166666666667	1.02684499609865	0.0519632924979999
169	14	1.03693982278468	0.0515980777123467
170	14.0833333333333	1.03834009483065	0.0520865356174325
171	14.1666666666667	1.04464531416445	0.0508636534369658
172	14.25	1.01966944683495	0.0539799257040073
173	14.3333333333333	1.03081069757784	0.0522143587460601
174	14.4166666666667	1.03298992690361	0.0457086801928252
175	14.5	1.04141417135725	0.0599396853367138
176	14.5833333333333	1.02135465244925	0.0499423395174582
177	14.6666666666667	1.03963704283368	0.0459441978212347
178	14.75	1.03078186177407	0.0574830335888072
179	14.8333333333333	1.03182316036226	0.047318546149199
180	14.9166666666667	1.03618570625202	0.0498754838221265
181	15	1.02273760852024	0.0384283416121274
182	15.0833333333333	1.01504841130637	0.0423533652024417
183	15.1666666666667	1.02374094602724	0.0515445130812507
184	15.25	1.03268765796813	0.0659745450163979
185	15.3333333333333	1.03421532705846	0.05275379442848
186	15.4166666666667	1.03013556359235	0.0519585865734815
187	15.5	1.0147520768153	0.048518253255026
188	15.5833333333333	1.01849916313312	0.054414372617878
189	15.6666666666667	1.02766088692187	0.0431548992046153
190	15.75	1.0253365656867	0.0577503792646634
191	15.8333333333333	1.01657267222042	0.0448649712826705
192	15.9166666666667	1.01543271891182	0.0655008800601008
193	16	1.03088043993347	0.0485358971041184
194	16.0833333333333	1.02961340753493	0.0464510620578003
195	16.1666666666667	1.02042784640666	0.0503749078954545
196	16.25	1.0250914357456	0.0436460199677114
197	16.3333333333333	1.02863594807862	0.0370977839940002
198	16.4166666666667	1.02113334202538	0.0341960082696983
199	16.5	1.02613863799853	0.046799281111366
200	16.5833333333333	1.03488968216856	0.0343710960063309
201	16.6666666666667	1.02268295228767	0.0607604777207814
202	16.75	1.02345115326976	0.0489817127336741
203	16.8333333333333	1.01274864701863	0.0504342549868821
204	16.9166666666667	1.02601722361632	0.0383378029103866
205	17	1.01618089303104	0.0478976976763067
206	17.0833333333333	1.00477941874209	0.0238723908749328
207	17.1666666666667	1.00834072343576	0.0484557103260736
208	17.25	1.03278854916886	0.0379409371942891
209	17.3333333333333	1.00780707415538	0.0357999154353764
210	17.4166666666667	0.99377382762214	0.0432570438596299
211	17.5	0.99613121738258	0.0361353767013742
212	17.5833333333333	1.00822992520102	0.0397881028343333
213	17.6666666666667	1.0097070373128	0.0460035696737213
214	17.75	1.01607088165565	0.0562377293185847
215	17.8333333333333	1	0
