# Supplementary material for: PLK1 inhibition delays mitotic entry revealing changes to the phosphoproteome of mammalian cells early in division
Source: EMBO J. 2025 Mar 3;44(7):1891–920. doi: 10.1038/s44318-025-00400-9 (PMC11962124; doi:10.1038/s44318-025-00400-9)
Supplement: Supplementary file 8 — Source data Fig. 2 [file 44318_2025_400_MOESM8_ESM.zip › Figure 2/2C/DMSO_meanSD.csv]

	TimeNEBD	Mean	StandardDeviation
1	0	1.15634352412765	0.113102744170846
2	0.0833333333333333	1.14664870340045	0.110399710752403
3	0.166666666666667	1.13618499092751	0.103474013368658
4	0.25	1.12821585738873	0.104523181641768
5	0.333333333333333	1.10554960344121	0.090930723358772
6	0.416666666666667	1.09117808603297	0.0815551914465045
7	0.5	1.08788240917468	0.0844862131147277
8	0.583333333333333	1.0768389711506	0.0824188909654406
9	0.666666666666667	1.0770187740741	0.0763330413788035
10	0.75	1.06486032914231	0.0671913596414359
11	0.833333333333333	1.06358285055317	0.0656076717647471
12	0.916666666666667	1.05677221407934	0.0683890068271761
13	1	1.05000539131482	0.0684251711607217
14	1.08333333333333	1.05320576319583	0.0735319514230852
15	1.16666666666667	1.0528007993868	0.0775472329457126
16	1.25	1.04741576124541	0.0633881800414386
17	1.33333333333333	1.04318583769915	0.067309158287305
18	1.41666666666667	1.04427747348472	0.0692992821432482
19	1.5	1.0342883483462	0.0671436722502155
20	1.58333333333333	1.0396309584249	0.0697222881287683
21	1.66666666666667	1.0301987260289	0.0745860960939764
22	1.75	1.03505389082015	0.0697891037789206
23	1.83333333333333	1.03435974363706	0.0643037488832449
24	1.91666666666667	1.0343057376245	0.067312192963728
25	2	1.0311226576135	0.065934584310602
26	2.08333333333333	1.02630779988839	0.0646108840728531
27	2.16666666666667	1.03717085915347	0.0690493456699649
28	2.25	1.0369063437364	0.0673813953770137
29	2.33333333333333	1.03006779351242	0.0652486891315284
30	2.41666666666667	1.02940611776482	0.060864306954181
31	2.5	1.03016428228943	0.0638654475104262
32	2.58333333333333	1.03293671372827	0.067750362066926
33	2.66666666666667	1.02716635951149	0.0527380074577533
34	2.75	1.02429006633198	0.0679375673299532
35	2.83333333333333	1.02706347801209	0.062677824506758
36	2.91666666666667	1.02910374470523	0.0604753431645065
37	3	1.0272093404546	0.0549248381555786
38	3.08333333333333	1.02733711912112	0.0607786826366609
39	3.16666666666667	1.02398395884784	0.0681818489579884
40	3.25	1.02169375549327	0.056702049133301
41	3.33333333333333	1.02668002731099	0.0602766043892278
42	3.41666666666667	1.02359042747239	0.0571137049757187
43	3.5	1.02775457966977	0.0544821182088996
44	3.58333333333333	1.01766829200594	0.0574002857019571
45	3.66666666666667	1.02784324592386	0.0608219790496393
46	3.75	1.02507500695531	0.0551507685907155
47	3.83333333333333	1.02445737944423	0.056792531370917
48	3.91666666666667	1.0267284275963	0.0606697837080618
49	4	1.02398740775805	0.0610035416988653
50	4.08333333333333	1.02785983894751	0.0614260886914147
51	4.16666666666667	1.02654981224037	0.0609853441292025
52	4.25	1.02059896943781	0.0594793179641668
53	4.33333333333333	1.02748695028439	0.0523731451382973
54	4.41666666666667	1.02588982093511	0.0606570536592477
55	4.5	1.02860893057649	0.0617768506320919
56	4.58333333333333	1.02742964197677	0.0648745785180759
57	4.66666666666667	1.01919593057926	0.0580727779751833
58	4.75	1.01660116996393	0.0595843156682743
59	4.83333333333333	1.017914824061	0.0628762654774547
60	4.91666666666667	1.01990440297608	0.0607587610936001
61	5	1.01927287703118	0.0566498506298765
62	5.08333333333333	1.0175336748381	0.056279734733806
63	5.16666666666667	1.01928824461664	0.0605259922010416
64	5.25	1.01904842078105	0.0547440382458209
65	5.33333333333333	1.01750858482709	0.0555826939859553
66	5.41666666666667	1.01753651128932	0.0595582473364114
67	5.5	1.01730539209849	0.0585316239477252
68	5.58333333333333	1.01013791931497	0.0560082669050216
69	5.66666666666667	1.00740016184217	0.0540287438604071
70	5.75	1.01301673234095	0.0590887151852557
71	5.83333333333333	1.00905681321044	0.0550973098349895
72	5.91666666666667	1.00848645627715	0.0591742502614031
73	6	1.01300002420122	0.0572631666630161
74	6.08333333333333	1.01424554097455	0.0591764645244977
75	6.16666666666667	1.00281340753783	0.0663182297835251
76	6.25	1.00505600923111	0.0562669254358272
77	6.33333333333333	1.00356072535479	0.0576493050177551
78	6.41666666666667	1.00840918294137	0.0535133414846821
79	6.5	1.01553517428132	0.0537040080211855
80	6.58333333333333	0.999570022419115	0.0476996709145983
81	6.66666666666667	1.00112080364591	0.0643095209982319
82	6.75	1.01145612349765	0.04751622920656
83	6.83333333333333	0.997135432484314	0.062161880488651
84	6.91666666666667	1.00781692639666	0.0497708451521291
85	7	1.00453003314928	0.0419882265555598
86	7.08333333333333	1.01162331476056	0.0433279906084028
87	7.16666666666667	1.00127696989547	0.042174110706204
88	7.25	1.02162962382368	0.0508338470948193
89	7.33333333333333	1.01124461066822	0.0502573093065275
90	7.41666666666667	1.00946520286981	0.0482343221720353
91	7.5	0.99384019685782	0.0563295123831391
92	7.58333333333333	1.00409266688566	0.0420939738844472
93	7.66666666666667	1.00868449526354	0.0390889920340965
94	7.75	1.00858457447327	0.0367994528550196
95	7.83333333333333	1.01644324837033	0.0385857310552741
96	7.91666666666667	1.0130808124785	0.0441048582296621
97	8	1.01141209394287	0.04499226434635
98	8.08333333333333	1.00412569413361	0.0226708459968442
99	8.16666666666667	1.01622601996975	0.0373252207212288
100	8.25	1.00646588903672	0.0456028275908899
101	8.33333333333333	1.0088411872258	0.0389736841182388
102	8.41666666666667	1.00888100826829	0.0542513101623478
103	8.5	0.998640552983263	0.0448671532176837
104	8.58333333333333	1.01721114345135	0.0193642850497527
105	8.66666666666667	0.994732259773193	0.0426950965144947
106	8.75	1.00820395630746	0.0460400486725099
107	8.83333333333333	1.02165500828895	0.0582648055895619
108	8.91666666666667	1.0131702670362	0.0461848500896574
109	9	1.02837373070992	0.0627168641754665
110	9.08333333333333	1.02467986026357	0.0522001454357721
111	9.16666666666667	0.992294965969811	0.0333413820491033
112	9.25	0.991424499383431	0.0476268102306825
113	9.33333333333333	0.985837801742356	0.0475338136694235
114	9.41666666666667	0.986867932447591	0.0272766649344655
115	9.5	1.00225512719018	0.0507958974235395
116	9.58333333333333	1.00724137710095	0.0350607387532251
117	9.66666666666667	0.984317510344822	0.0290530095085153
118	9.75	1.00902385089868	0.0597583077054699
119	9.83333333333333	1.01344234845163	0.0430985130525714
120	9.91666666666667	0.985134702481286	0.0488216558938082
121	10	1.01034071639074	0.051213559443922
122	10.0833333333333	1.04325673997623	0.0327633648073295
123	10.1666666666667	1	0
