# Supplementary material for: PLK1 inhibition delays mitotic entry revealing changes to the phosphoproteome of mammalian cells early in division
Source: EMBO J. 2025 Mar 3;44(7):1891–920. doi: 10.1038/s44318-025-00400-9 (PMC11962124; doi:10.1038/s44318-025-00400-9)
Supplement: Supplementary file 8 — Source data Fig. 2 [file 44318_2025_400_MOESM8_ESM.zip › Figure 2/2D/BI2536_meanSDratioCyclinNucleustoCytosol.csv]

	TimeNEBD	Mean	StandardDeviation
1	0.083333333	1.121712604	0.410561421
2	0.166666667	0.961864979	0.321552547
3	0.25	0.833711541	0.223536559
4	0.333333333	0.793625615	0.189096925
5	0.416666667	0.784444505	0.190650919
6	0.5	0.764101678	0.177724695
7	0.583333333	0.754847911	0.178478909
8	0.666666667	0.74754399	0.171961303
9	0.75	0.746128655	0.17364568
10	0.833333333	0.750742156	0.18442891
11	0.916666667	0.739645049	0.172937827
12	1	0.737971188	0.171358773
13	1.083333333	0.734178138	0.177925255
14	1.166666667	0.71888579	0.180469217
15	1.25	0.710011256	0.195981192
16	1.333333333	0.718121252	0.185617912
17	1.416666667	0.718945772	0.192733143
18	1.5	0.722273034	0.189821704
19	1.583333333	0.723694448	0.190811105
20	1.666666667	0.716750653	0.183466863
21	1.75	0.720471719	0.18009247
22	1.833333333	0.717525361	0.198560458
23	1.916666667	0.714165789	0.185826773
24	2	0.710830187	0.194463026
25	2.083333333	0.701303466	0.193120124
26	2.166666667	0.690687487	0.198884335
27	2.25	0.683574999	0.176328513
28	2.333333333	0.693406453	0.201910141
29	2.416666667	0.688814902	0.192347853
30	2.5	0.694423094	0.1760377
31	2.583333333	0.693533158	0.187194168
32	2.666666667	0.694982363	0.191045561
33	2.75	0.698220826	0.207541714
34	2.833333333	0.68939879	0.184575403
35	2.916666667	0.683973953	0.203836881
36	3	0.681370095	0.209694193
37	3.083333333	0.679430997	0.20398685
38	3.166666667	0.67583147	0.186630268
39	3.25	0.671978954	0.19474039
40	3.333333333	0.678126503	0.187699761
41	3.416666667	0.67257418	0.195012052
42	3.5	0.658135977	0.189463645
43	3.583333333	0.665253919	0.203687523
44	3.666666667	0.662682236	0.184080024
45	3.75	0.666203711	0.184138118
46	3.833333333	0.660843689	0.182404602
47	3.916666667	0.653643459	0.186072293
48	4	0.641995254	0.185140009
49	4.083333333	0.64909436	0.191579426
50	4.166666667	0.655669921	0.198957136
51	4.25	0.654314085	0.194922718
52	4.333333333	0.643493547	0.190791333
53	4.416666667	0.643057884	0.192825529
54	4.5	0.635084343	0.188074014
55	4.583333333	0.627527003	0.181746656
56	4.666666667	0.625100771	0.178627884
57	4.75	0.626228502	0.170604755
58	4.833333333	0.627089784	0.171835594
59	4.916666667	0.620624198	0.165276094
60	5	0.610537072	0.194930738
61	5.083333333	0.608844662	0.182888297
62	5.166666667	0.599169782	0.169667071
63	5.25	0.605381662	0.189362514
64	5.333333333	0.6060842	0.183277393
65	5.416666667	0.593026474	0.177283182
66	5.5	0.593769948	0.184281706
67	5.583333333	0.588901075	0.181403279
68	5.666666667	0.58410079	0.185216208
69	5.75	0.58773059	0.187638737
70	5.833333333	0.588154245	0.179852495
71	5.916666667	0.574755029	0.169152465
72	6	0.576097125	0.164580514
73	6.083333333	0.565360157	0.169656815
74	6.166666667	0.565936875	0.169748066
75	6.25	0.575135112	0.166930785
76	6.333333333	0.559001755	0.157870893
77	6.416666667	0.550453715	0.165736916
78	6.5	0.542691163	0.16295404
79	6.583333333	0.547750654	0.17587714
80	6.666666667	0.53658319	0.164917702
81	6.75	0.537274501	0.157430903
82	6.833333333	0.536219194	0.166541127
83	6.916666667	0.530401038	0.172577649
84	7	0.535641759	0.183026923
85	7.083333333	0.528848698	0.175902295
86	7.166666667	0.531770529	0.18365702
87	7.25	0.529681594	0.188290261
88	7.333333333	0.525503272	0.186139245
89	7.416666667	0.522116546	0.178349392
90	7.5	0.524999263	0.178783963
91	7.583333333	0.509108742	0.16897094
92	7.666666667	0.512735039	0.173654596
93	7.75	0.507561116	0.162776941
94	7.833333333	0.506240258	0.166217912
95	7.916666667	0.506283219	0.17346722
96	8	0.502336922	0.167431244
97	8.083333333	0.497571495	0.15190238
98	8.166666667	0.502338832	0.161149661
99	8.25	0.5024694	0.160650969
100	8.333333333	0.488668972	0.146528715
101	8.416666667	0.489429763	0.15273155
102	8.5	0.483384176	0.145548619
103	8.583333333	0.481520037	0.141247511
104	8.666666667	0.481914333	0.147798351
105	8.75	0.482367594	0.137325789
106	8.833333333	0.485711794	0.12998983
107	8.916666667	0.487679802	0.139620243
108	9	0.481972676	0.146221656
109	9.083333333	0.491679873	0.149148819
110	9.166666667	0.486831223	0.146331518
111	9.25	0.488636913	0.151241298
112	9.333333333	0.491441493	0.145454483
113	9.416666667	0.483643384	0.134306398
114	9.5	0.478747418	0.132232349
115	9.583333333	0.479169931	0.140415438
116	9.666666667	0.488228584	0.140360031
117	9.75	0.484730449	0.135004605
118	9.833333333	0.487763621	0.137299841
119	9.916666667	0.489964901	0.141081292
120	10	0.490326763	0.144302173
121	10.08333333	0.470711095	0.111701327
122	10.16666667	0.474363625	0.123091341
123	10.25	0.485618895	0.134149991
124	10.33333333	0.479145466	0.139952424
125	10.41666667	0.48423752	0.144599539
126	10.5	0.485239153	0.151370384
127	10.58333333	0.493371222	0.141099471
128	10.66666667	0.489927174	0.140320871
129	10.75	0.481998569	0.14565207
130	10.83333333	0.487257451	0.145640703
131	10.91666667	0.485030161	0.150904947
132	11	0.478764763	0.141657275
133	11.08333333	0.493423236	0.159869695
134	11.16666667	0.485174255	0.15650893
135	11.25	0.494937086	0.181770838
136	11.33333333	0.475881715	0.128734747
137	11.41666667	0.478017699	0.13182481
138	11.5	0.473812797	0.137830335
139	11.58333333	0.493654417	0.19134913
140	11.66666667	0.485802352	0.145287358
141	11.75	0.471240956	0.117987393
142	11.83333333	0.464670305	0.1184219
143	11.91666667	0.46379321	0.113758761
144	12	0.483425257	0.134601888
145	12.08333333	0.462617362	0.125059325
146	12.16666667	0.470842862	0.130103809
147	12.25	0.462538558	0.103042032
148	12.33333333	0.451080417	0.100637497
149	12.41666667	0.448101888	0.110676217
150	12.5	0.433647783	0.100333243
151	12.58333333	0.437289815	0.111893396
152	12.66666667	0.438676388	0.111402444
153	12.75	0.441456838	0.121153115
154	12.83333333	0.44850455	0.120897128
155	12.91666667	0.45380818	0.113616239
156	13	0.463474455	0.114651928
157	13.08333333	0.484716666	0.134021613
158	13.16666667	0.478430901	0.127481724
159	13.25	0.482010481	0.127005273
160	13.33333333	0.485269443	0.102614155
161	13.41666667	0.485442949	0.117417503
162	13.5	0.49568281	0.123156029
163	13.58333333	0.499398632	0.129819771
164	13.66666667	0.49842627	0.10739435
165	13.75	0.497509282	0.104771251
166	13.83333333	0.523035348	0.139061292
167	13.91666667	0.52745805	0.148086951
168	14	0.521425415	0.111291345
169	14.08333333	0.510222053	0.108686303
170	14.16666667	0.50135806	0.105493509
171	14.25	0.499213489	0.111978393
172	14.33333333	0.510198596	0.112145709
173	14.41666667	0.498837029	0.123752789
174	14.5	0.518437487	0.118990731
175	14.58333333	0.519511513	0.119399269
176	14.66666667	0.522231008	0.128094442
177	14.75	0.515621686	0.113634042
178	14.83333333	0.525602588	0.112941221
179	14.91666667	0.54002193	0.126899325
180	15	0.529165781	0.118905099
