# Supplementary material for: PLK1 inhibition delays mitotic entry revealing changes to the phosphoproteome of mammalian cells early in division
Source: EMBO J. 2025 Mar 3;44(7):1891–920. doi: 10.1038/s44318-025-00400-9 (PMC11962124; doi:10.1038/s44318-025-00400-9)
Supplement: Supplementary file 8 — Source data Fig. 2 [file 44318_2025_400_MOESM8_ESM.zip › Figure 2/2D/DMSO_meanSDratioCyclinNucleustoCytosol.csv]

	TimeNEBD	Mean	StandardDeviation
1	0.083333333	1.29007824	0.493365142
2	0.166666667	1.136433767	0.469859323
3	0.25	0.96124359	0.461878455
4	0.333333333	0.748012319	0.241244312
5	0.416666667	0.701791451	0.241189105
6	0.5	0.654960189	0.14296195
7	0.583333333	0.646026576	0.156249692
8	0.666666667	0.631969483	0.132077027
9	0.75	0.631903417	0.136990097
10	0.833333333	0.62682773	0.133844376
11	0.916666667	0.613307721	0.13916668
12	1	0.60056939	0.140899096
13	1.083333333	0.593872671	0.148141737
14	1.166666667	0.606473271	0.187817457
15	1.25	0.588439485	0.150344503
16	1.333333333	0.5826344	0.145145207
17	1.416666667	0.581367762	0.148499462
18	1.5	0.568710708	0.145579341
19	1.583333333	0.572153849	0.159060842
20	1.666666667	0.571579658	0.155221376
21	1.75	0.572697454	0.194265445
22	1.833333333	0.563795989	0.148838196
23	1.916666667	0.563174929	0.141853424
24	2	0.56381658	0.145139499
25	2.083333333	0.560579443	0.163768489
26	2.166666667	0.556772803	0.155046162
27	2.25	0.551131253	0.132375531
28	2.333333333	0.546079792	0.126791093
29	2.416666667	0.552571032	0.127415373
30	2.5	0.550496361	0.130300686
31	2.583333333	0.549673882	0.137475619
32	2.666666667	0.548056418	0.132895742
33	2.75	0.547717795	0.135175522
34	2.833333333	0.546623644	0.137400949
35	2.916666667	0.539195336	0.138137372
36	3	0.540474647	0.136699741
37	3.083333333	0.542557154	0.141416648
38	3.166666667	0.539478709	0.14128338
39	3.25	0.534793571	0.138433541
40	3.333333333	0.53308657	0.145763151
41	3.416666667	0.529718203	0.134643091
42	3.5	0.527050942	0.129508648
43	3.583333333	0.519307261	0.12994769
44	3.666666667	0.516986944	0.131024354
45	3.75	0.514020279	0.129455336
46	3.833333333	0.512468309	0.130257875
47	3.916666667	0.508278794	0.122012912
48	4	0.50438106	0.119784078
49	4.083333333	0.504271303	0.123604811
50	4.166666667	0.497803882	0.114423947
51	4.25	0.493697943	0.11336522
52	4.333333333	0.489921673	0.105859754
53	4.416666667	0.489956955	0.107229545
54	4.5	0.485718991	0.111113116
55	4.583333333	0.488814034	0.110320942
56	4.666666667	0.489435216	0.124089679
57	4.75	0.488379752	0.115961534
58	4.833333333	0.484531445	0.114569073
59	4.916666667	0.485571951	0.118700681
60	5	0.482346347	0.115904502
61	5.083333333	0.481305531	0.113664379
62	5.166666667	0.479615829	0.115652357
63	5.25	0.478898391	0.117421944
64	5.333333333	0.483028287	0.121232945
65	5.416666667	0.483879218	0.119359917
66	5.5	0.48312698	0.122236861
67	5.583333333	0.479748108	0.123474009
68	5.666666667	0.480717667	0.11550021
69	5.75	0.477579129	0.114164392
70	5.833333333	0.481422275	0.117568733
71	5.916666667	0.480140866	0.121336018
72	6	0.481809127	0.122546975
73	6.083333333	0.479242869	0.1214121
74	6.166666667	0.479342185	0.119563719
75	6.25	0.480759525	0.119884162
76	6.333333333	0.481596383	0.116322769
77	6.416666667	0.481075901	0.119394847
78	6.5	0.477713877	0.11374743
79	6.583333333	0.477240589	0.113718958
80	6.666666667	0.485740787	0.122237733
81	6.75	0.476256023	0.115871058
82	6.833333333	0.483458541	0.124793816
83	6.916666667	0.475266522	0.12398544
84	7	0.473228212	0.120069903
85	7.083333333	0.477112784	0.119790181
86	7.166666667	0.474433019	0.128290129
87	7.25	0.473202424	0.123302417
88	7.333333333	0.478493753	0.121650556
89	7.416666667	0.485199358	0.129648521
90	7.5	0.477821429	0.120272157
91	7.583333333	0.475422094	0.115195086
92	7.666666667	0.475593511	0.116217418
93	7.75	0.463586708	0.102881999
94	7.833333333	0.473541523	0.117696032
95	7.916666667	0.477936132	0.118498547
96	8	0.462667298	0.106118159
97	8.083333333	0.468337791	0.104562527
98	8.166666667	0.470864538	0.112716158
99	8.25	0.460642001	0.091003056
100	8.333333333	0.46889792	0.104372355
101	8.416666667	0.464232264	0.104415359
102	8.5	0.465599862	0.10656054
103	8.583333333	0.474203752	0.098385707
104	8.666666667	0.473568807	0.103010279
105	8.75	0.472039305	0.098330888
106	8.833333333	0.479945658	0.110656168
107	8.916666667	0.486617427	0.102835179
108	9	0.479496734	0.093290384
109	9.083333333	0.468553579	0.099368608
110	9.166666667	0.497225761	0.111745692
111	9.25	0.493426959	0.105802404
112	9.333333333	0.481227567	0.09617258
113	9.416666667	0.466801735	0.074511164
114	9.5	0.476635263	0.090891228
115	9.583333333	0.487659543	0.098081861
116	9.666666667	0.49749304	0.11301483
117	9.75	0.477934714	0.089041701
118	9.833333333	0.49080832	0.098777883
119	9.916666667	0.473640004	0.0937507
120	10	0.466738595	0.086657793
121	10.08333333	0.474564551	0.102864345
122	10.16666667	0.47423789	0.113533787
123	10.25	0.479519446	0.119060065
124	10.33333333	0.484505331	0.112007222
125	10.41666667	0.487759356	0.118499816
126	10.5	0.482684127	0.113812847
127	10.58333333	0.489043211	0.125232206
128	10.66666667	0.483246844	0.128114017
129	10.75	0.464459861	0.116799537
130	10.83333333	0.473292135	0.119616587
131	10.91666667	0.478089552	0.157358186
132	11	0.471802441	0.140954575
133	11.08333333	0.450228324	0.109990257
134	11.16666667	0.47903328	0.167622405
135	11.25	0.478804264	0.134335278
136	11.33333333	0.476351414	0.150357327
137	11.41666667	0.449489383	0.125789958
138	11.5	0.463224981	0.139064046
139	11.58333333	0.428712793	0.12823338
140	11.66666667	0.435177889	0.124400392
141	11.75	0.43376568	0.090314268
142	11.83333333	0.437067144	0.091259509
143	11.91666667	0.436232556	0.111927425
144	12	0.428036026	0.099329383
145	12.08333333	0.428649978	0.108116445
146	12.16666667	0.435459203	0.102249833
147	12.25	0.441972629	0.090989738
148	12.33333333	0.451334379	0.104377622
149	12.41666667	0.439786657	0.106309087
150	12.5	0.459879271	0.126185695
151	12.58333333	0.444372518	0.130375611
152	12.66666667	0.449319242	0.113037378
153	12.75	0.444513702	0.120566384
154	12.83333333	0.466048046	0.140921985
155	12.91666667	0.460481751	0.108582412
156	13	0.460664338	0.160113743
157	13.08333333	0.437167022	0.136560106
158	13.16666667	0.422877516	0.1245906
159	13.25	0.422485613	0.135940436
160	13.33333333	0.40956184	0.11711938
161	13.41666667	0.401287187	0.085498266
162	13.5	0.433297305	0.149182232
163	13.58333333	0.401481303	0.099204928
164	13.66666667	0.434566755	0.109438174
165	13.75	0.452244985	0.13753287
166	13.83333333	0.50344783	0.149938985
167	13.91666667	0.55981245	0.156431725
168	14	0.584114369	0.116437504
169	14.08333333	0.525498161	0.131909959
170	14.16666667	0.545089551	0.112232657
171	14.25	0.519004388	0.088803075
172	14.33333333	0.460778507	0.100356983
173	14.41666667	0.508647347	0.107489909
174	14.5	0.409760565	0.091446752
175	14.58333333	0.422134581	0.092014873
176	14.66666667	0.456719214	0.103473449
177	14.75	0.433266842	0.082793802
178	14.83333333	0.456234424	0.075429445
179	14.91666667	0.410182003	0.066615474
180	15	0.457369394	0.030491395
