# Supplementary material for: PLK1 inhibition delays mitotic entry revealing changes to the phosphoproteome of mammalian cells early in division
Source: EMBO J. 2025 Mar 3;44(7):1891–920. doi: 10.1038/s44318-025-00400-9 (PMC11962124; doi:10.1038/s44318-025-00400-9)
Supplement: Supplementary file 9 — Source data Fig. 3 [file 44318_2025_400_MOESM9_ESM.zip]

Archive with 20 entries (20 files):
- Figure 3/3A/2023601_C2_2-HeLa-DMSO.tif
- Figure 3/3A/2023601_C3_1-HeLa-BI2536.tif
- Figure 3/3A/2023601_D2_1-U2OS-DMSO.tif
- Figure 3/3A/2023601_D4_1-U2OS-BI2536.tif
- Figure 3/3A/2023601_E2_1-RPE-DMSO.tif
- Figure 3/3A/2023601_E4_1-RPE-BI2536.tif
- Figure 3/3B/Numerical Data.xlsx
- Figure 3/3C/C2_HeLa_DMSO.csv
- Figure 3/3C/C3_HeLa_BI2536.csv
- Figure 3/3C/D2_U2OS_DMSO.csv
- Figure 3/3C/D4_U2OS_BI2536.csv
- Figure 3/3C/E2_RPE_DMSO.csv
- Figure 3/3C/E4_RPE_BI2536.csv
- Figure 3/3C/PercentCellswithCondensedChromosomesat15hours.xlsx
- Figure 3/3D/X_250_polophenotzpe_32slicesmax_H3S10ph_10umSB.tif
- Figure 3/3D/X_Ctrl_earlyprophase_H3S10ph_23slicesmidcellmax_10umSB.tif
- Figure 3/3D/X_Ctrl_interphase_H3S10ph_32slicesmidcellmax_10umSB.tif
- Figure 3/3D/X_Ctrl_latepro_H3S10ph_24slicesmidcellmax_10umSB.tif
- Figure 3/3D/Y_250_propro_H3S10ph_13slicesmidcellmax_10umSB.tif
- Figure 3/3E/Numerical Data.xlsx
