# Supplementary material for: PLK1 inhibition delays mitotic entry revealing changes to the phosphoproteome of mammalian cells early in division
Source: EMBO J. 2025 Mar 3;44(7):1891–920. doi: 10.1038/s44318-025-00400-9 (PMC11962124; doi:10.1038/s44318-025-00400-9)
Supplement: Supplementary file 9 — Source data Fig. 3 [file 44318_2025_400_MOESM9_ESM.zip › Figure 3/3B/Numerical Data.xlsx]

## Sheet: HeLa Kyoto
Time	Ctrl1	Ctrl2	Ctrl3	BI1	BI2	Bi3
2.5	0.951568	1.0016	1.01171	1.00829	0.995342	1.00493
2.58333	0.975027	0.99226	1.01414	1.00615	0.99626	0.996593
2.66667	1.01578	0.988792	1.013	0.993636	0.994494	0.994494
2.75	1.03229	0.998934	0.992195	0.994472	1.0031	0.996712
2.83333	1.04727	1.00917	0.954386	0.987794	1.00775	1.00121
2.91667	1.06117	1.01716	0.918525	0.983642	1.01392	0.994414
3	1.06397	0.99585	0.922419	0.980549	1.00689	0.985913
3.08333	1.05113	0.981423	0.94066	0.984556	0.99798	0.997417
3.16667	1.02813	0.968294	0.962487	0.989545	0.988154	0.997381
3.25	1.02144	0.972564	0.961857	0.994286	0.98834	0.994015
3.33333	1.02914	0.967248	0.968131	0.975726	0.991388	0.985615
3.41667	1.05317	0.958991	0.973348	0.967628	0.992528	1.00237
3.5	1.06124	0.983799	1.00408	0.951137	0.98458	1.01242
3.58333	1.08192	1.00706	1.01677	0.955225	0.989452	1.01809
3.66667	1.09401	1.00584	1.01695	0.940082	1.01218	1.00837
3.75	1.10634	0.990807	0.987088	0.948522	1.03201	1.01107
3.83333	1.10645	0.956361	0.969771	0.948237	1.04218	1.01749
3.91667	1.1032	0.954268	0.958571	0.966637	1.03782	1.03115
4	1.11303	0.936935	0.943641	0.982085	1.03222	1.02563
4.08333	1.12428	0.946222	0.944317	1.01526	1.03833	1.02222
4.16667	1.13941	0.955326	0.959902	1.03602	1.03705	1.01828
4.25	1.15859	0.954343	0.982825	1.06159	1.0552	1.03049
4.33333	1.15783	0.97102	1.01461	1.05913	1.05154	1.02233
4.41667	1.17751	0.970496	1.01505	1.06464	1.06443	1.0133
4.5	1.18829	0.965816	1.01584	1.055	1.05953	1.01165
4.58333	1.2432	0.972778	0.988145	1.04856	1.05436	1.01378
4.66667	1.26822	1.01055	0.973075	1.05679	1.03861	1.05142
4.75	1.34768	1.06688	0.972342	1.05525	1.04226	1.05794
4.83333	1.44565	1.09793	0.973061	1.05822	1.03803	1.09557
4.91667	1.6608	1.1331	0.970635	1.0351	1.03877	1.10253
5	1.79444	1.16306	0.963809	1.01811	1.02236	1.1247
5.08333		1.20294	0.953205	1.03298	1.02392	1.1348
5.16667		1.23591	0.957358	1.03251	1.02003	1.13078
5.25		1.3251	0.977459	1.03274	1.02466	1.13013
5.33333		1.5879	0.970836	1.00173	1.02793	1.09706
5.41667		1.75309	0.972419	0.988566	1.02746	1.11559
5.5		1.82023	0.951359	0.959013	1.02417	1.11288
5.58333			0.960404	0.949773	1.01833	1.14226
5.66667			0.967454	0.941086	1.01166	1.1418
5.75			0.986866	0.945855	1.01789	1.17927
5.83333			0.998264	0.948237	1.0276	1.20894
5.91667			0.992923	0.955433	1.03902	1.22104
6			0.985229	0.973586	1.04896	1.19562
6.08333			0.980715	0.985878	1.05071	1.17559
6.16667			0.968724	0.996809	1.06073	1.18539
6.25			0.957423	0.995925	1.05629	1.20702
6.33333			0.949841	0.984896	1.07302	1.20533
6.41667			0.936524	0.976276	1.08485	1.18746
6.5			0.932877	0.971568	1.09556	1.15621
6.58333			0.937083	0.95972	1.09985	1.15471
6.66667			0.966898	0.947833	1.1028	1.16419
6.75			0.986961	0.933594	1.10976	1.20208
6.83333			0.984658	0.975244	1.10835	1.20554
6.91667			0.965708	0.963462	1.11315	1.19983
7			0.969539	0.976854	1.12328	1.18846
7.08333			0.989867	0.941265	1.13324	1.1956
7.16667			0.983614	0.948307	1.1485	1.18689
7.25			0.924866	0.94285	1.14726	1.16699
7.33333			0.863348	0.952322	1.14949	1.13786
7.41667			0.851841	0.978567	1.14646	1.14535
7.5			0.842604	0.999458	1.14271	1.14583
7.58333			0.843083	1.01246	1.13772	1.16313
7.66667			0.831844	1.02592	1.1411	1.14049
7.75			0.867004	1.03888	1.14445	1.13631
7.83333			0.896134	1.04171	1.14742	1.12393
7.91667			0.934394	1.01711	1.15819	1.12206
8			0.930611	0.996815	1.1794	1.10879
8.08333			0.951566	0.980613	1.18674	1.10063
8.16667			0.97128	0.991182	1.16745	1.10989
8.25			0.978502	1.01627	1.14708	1.14474
8.33333			0.953249	1.03296	1.13894	1.15321
8.41667			0.939306	1.03271	1.14095	1.15624
8.5			0.955976	1.0053	1.1385	1.14286
8.58333			0.973417	1.01648	1.14887	1.168
8.66667			0.957791	1.0078	1.16492	1.19393
8.75			0.933483	1.03534	1.19274	1.20822
8.83333			0.926955	1.0105	1.22228	1.2213
8.91667			0.924169	1.01393	1.24264	1.22365
9			0.948084	0.995784	1.2458	1.23036
9.08333			0.94635	0.979991	1.23676	1.23792
9.16667			0.982961	0.963926	1.22337	1.22646
9.25			1.01941	0.98647	1.23162	1.2642
9.33333			1.09504	1.01958	1.23144	1.27068
9.41667			1.18676	1.05644	1.23359	1.3012
9.5			1.26441	1.03229	1.23134	1.23783
9.58333			1.24729	1.03946	1.22995	1.2205
9.66667			1.3441	1.03492	1.22718	1.17993
9.75			1.35685	1.05757	1.22079	1.19915
9.83333			1.59752	1.07744	1.22308	1.19203
9.91667				1.10266	1.23262	1.21328
10				1.11888	1.23793	1.22989
10.0833				1.14001	1.23563	1.24259
10.1667				1.13198	1.234	1.24194
10.25				1.14256	1.24576	1.24104
10.3333				1.12956	1.25409	1.21417
10.4167				1.12671	1.26015	1.2205
10.5				1.09451	1.25769	1.22549
10.5833				1.05014	1.27895	1.26198
10.6667				1.0124	1.2913	1.2533
10.75				0.973259	1.29637	1.25056
10.8333				0.988968	1.27794	1.23906
10.9167				1.04391	1.27103	1.23403
11				1.05716	1.26406	1.22988
11.0833				1.0313	1.26632	1.2394
11.1667				0.982428	1.26486	1.25368
11.25				1.02145	1.26433	1.27158
11.3333				1.09689	1.25696	1.25439
11.4167				1.17879	1.25569	1.25761
11.5				1.19771	1.26085	1.26772
11.5833				1.21596	1.2786	1.30627
11.6667				1.22456	1.28355	1.31976
11.75				1.27409	1.28258	1.29893
11.8333				1.27455	1.29629	1.29598
11.9167				1.26553	1.30788	1.285
12				1.23838	1.32436	1.29037
12.0833				1.25209	1.30931	1.25698
12.1667				1.2465	1.30881	1.25054
12.25				1.2627	1.30946	1.25885
12.3333				1.23589	1.31967	1.2837
12.4167				1.23991	1.31378	1.30996
12.5				1.23151	1.32494	1.30488
12.5833				1.28371	1.3374	1.30414
12.6667				1.29575	1.36178	1.29072
12.75				1.26757	1.3745	1.29185
12.8333				1.23993	1.3861	1.32287
12.9167				1.24145	1.38356	1.34231
13				1.25277	1.37437	1.37589
13.0833				1.24566	1.36756	1.37733
13.1667				1.2524	1.38343	1.36805
13.25				1.28687	1.39861	1.37252
13.3333				1.25247	1.41546	1.35048
13.4167				1.23403	1.42315	1.35922
13.5				1.20443	1.4356	1.3733
13.5833				1.21555	1.45054	1.38346
13.6667				1.24823	1.47867	1.39035
13.75				1.28828	1.4966	1.36537
13.8333				1.31899	1.50759	1.38416
13.9167				1.29218	1.49632	1.36936
14				1.29251	1.46628	1.36609
14.0833				1.27493	1.44058	1.34715
14.1667				1.28588	1.40584	1.38103
14.25				1.28548	1.39398	1.40965
14.3333				1.35863	1.38233	1.45746
14.4167				1.36173	1.37041	1.43397
14.5				1.36606	1.35591	1.41596
14.5833				1.3422	1.31971	1.40149
14.6667				1.36293	1.31321	1.4171
14.75				1.32713	1.31322	1.4166
14.8333				1.31028	1.31505	1.43353
14.9167				1.28805	1.30963	1.45805
15				1.35006	1.29901	1.49627
15.0833				1.37118	1.30505	1.51946
15.1667				1.36703	1.29983	1.48883
15.25				1.28814	1.31607	1.47798
15.3333				1.24775	1.3195	1.43582
15.4167				1.28228	1.32892	1.42484
15.5				1.33054	1.31351	1.37703
15.5833				1.37476	1.33197	1.35558
15.6667				1.38783	1.35255	1.36325
15.75				1.39609	1.37005	1.37101
15.8333				1.42127	1.37966	1.413
15.9167				1.40472	1.37581	1.41476
16				1.42095	1.40709	1.40427
16.0833				1.40335	1.4189	1.36546
16.1667				1.35481	1.43198	1.3388
16.25				1.30922	1.42688	1.35588
16.3333				1.28713	1.42303	1.35499
16.4167				1.33583	1.43214	1.41138
16.5				1.38995	1.41042	1.42449
16.5833				1.41696	1.41213	1.41212
16.6667				1.45092	1.41728	1.40553
16.75				1.48044	1.42443	1.40906
16.8333				1.47523	1.43601	1.40936
16.9167				1.43956	1.43838	1.38231
17				1.4679	1.45916	1.41241
17.0833				1.49727	1.4316	1.46327
17.1667				1.5435	1.41577	1.51505
17.25				1.51778	1.42685	1.51698
17.3333				1.51557	1.44785	1.52403
17.4167				1.55399	1.44963	1.50453
17.5				1.53189	1.4273	1.46441
17.5833				1.54274	1.41988	1.42257
17.6667				1.5023	1.43923	1.41964
17.75				1.50768	1.46125	1.40203
17.8333				1.51707	1.4741	1.37802
17.9167				1.53122	1.49997	1.4316
18				1.51319	1.51273	1.47387
18.0833				1.47775	1.51068	1.61593
18.1667				1.4507	1.48852
18.25				1.44013	1.4747
18.3333				1.41437	1.47139
18.4167				1.37283	1.4777
18.5				1.39559	1.48209
18.5833				1.46668	1.48573
18.6667				1.52518	1.50431
18.75				1.54336	1.50445
18.8333				1.47671	1.53218
18.9167				1.47325	1.53713
19				1.47057	1.56327
19.0833				1.49185	1.57128
19.1667				1.43885	1.56166
19.25				1.4202	1.54663
19.3333				1.39182	1.54768
19.4167				1.46472	1.5472
19.5				1.47364	1.55336
19.5833				1.55845	1.54075
19.6667
19.75
19.8333
19.9167
20
20.0833
20.1667
20.25
20.3333
20.4167
20.5
20.5833
20.6667
20.75
20.8333
20.9167
21
21.0833
21.1667
21.25

## Sheet: RPE
Time	Ctrl1	Ctrl2	Ctrl3	BI1	BI2	Bi3
2.5	1.00233	0.985562	0.966978	1.00531	1.04735	1.042
2.58333	1.00093	0.986493	0.978115	1.00274	1.01076	1.02302
2.66667	1.00114	0.989772	0.992568	0.999481	0.976119	0.999423
2.75	0.998446	1.00963	1.02201	0.996458	0.968431	0.972003
2.83333	1.00814	1.02032	1.02892	1.00377	1.00332	0.964444
2.91667	1.00663	1.02056	1.0385	1.00974	1.04481	0.957922
3	1.02198	1.00114	1.04457	1.00959	1.07797	0.954289
3.08333	1.01649	0.981688	1.05765	1.00311	1.09373	0.959338
3.16667	1.02038	0.979301	1.05313	1.01428	1.08293	0.963162
3.25	1.01374	0.972966	1.02852	1.01738	1.06643	0.983231
3.33333	1.02098	0.971083	0.989594	1.01783	1.04258	0.99222
3.41667	1.01514	0.954388	0.955558	1.00408	1.01814	0.997305
3.5	1.00825	0.935902	0.943885	0.999057	1.00449	0.99268
3.58333	0.99781	0.928007	0.941572	0.990249	0.995356	0.97489
3.66667	1.00855	0.942235	0.935577	0.98844	1.01263	0.968545
3.75	1.01545	0.97307	0.928859	0.983802	1.02301	0.968093
3.83333	1.04229	0.98882	0.930111	0.993127	1.01946	0.981979
3.91667	1.04128	0.988887	0.956818	0.992582	0.998172	0.982381
4	1.04683	0.998924	0.971287	0.990294	0.96783	0.988187
4.08333	1.03527	0.998608	0.956019	0.984413	0.963676	0.996059
4.16667	1.02472	0.977668	0.928064	0.987996	0.96373	1.00643
4.25	1.02898	0.945353	0.912945	1.00607	0.968886	1.00951
4.33333	1.03106	0.937323	0.941217	1.01895	0.957946	1.01235
4.41667	1.038	0.948013	0.951528	1.02307	0.946558	1.02708
4.5	1.0281	0.945135	0.992812	1.01327	0.941333	1.0341
4.58333	1.02469	0.927006	1.00229	1.00253	0.945421	1.04058
4.66667	1.03079	0.91741	1.00716	1.00474	0.948995	1.03974
4.75	1.0594	0.962789	0.980006	1.00443	0.947814	1.05635
4.83333	1.08443	1.01167	0.960991	0.996548	0.953829	1.06479
4.91667	1.10854	1.01051	0.953359	0.996826	0.957586	1.08459
5	1.0987	0.982394	0.951317	0.989545	0.967589	1.09457
5.08333	1.07467	0.939002	0.948811	0.992073	0.952027	1.09035
5.16667	1.0432	0.960385	0.946579	0.973434	0.944775	1.09588
5.25	1.04126	0.946093	0.934171	0.967649	0.937604	1.11059
5.33333	1.04471	0.961918	0.9347	0.974731	0.937833	1.14483
5.41667	1.0803	0.951717	0.934316	0.974485	0.938615	1.14833
5.5	1.09787	0.960543	0.952591	0.97546	0.94687	1.13758
5.58333	1.10796	0.954405	0.967228	0.980617	0.975162	1.14739
5.66667	1.0954	0.935112	0.97193	0.98394	0.985122	1.15233
5.75	1.09034	0.933935	0.985906	0.984894	0.971346	1.18241
5.83333	1.12817	0.936626	0.994463	0.969838	0.934735	1.17156
5.91667	1.18875	0.948267	1.00302	0.971058	0.902162	1.15857
6	1.2303	0.944305	0.997626	0.976964	0.894605	1.12575
6.08333	1.22245	0.951752	0.997899	0.985322	0.912773	1.12726
6.16667	1.21017	0.966081	0.999216	0.994116	0.940857	1.14726
6.25	1.17763	0.989661	1.00582	0.996032	0.96787	1.15684
6.33333	1.1529	1.00278	1.00989	1.00837	0.994902	1.14836
6.41667	1.10839	0.995978	1.03301	1.012	1.00569	1.14165
6.5	1.08472	0.981755	1.0745	1.0244	1.02469	1.13421
6.58333	1.06553	0.971889	1.11967	1.02104	1.03957	1.12072
6.66667	1.05069	0.967897	1.17015	1.02028	1.06537	1.09225
6.75	1.05947	0.954965	1.2162	1.01603	1.09247	1.08208
6.83333	1.08212	0.947916	1.26013	1.02391	1.09716	1.07391
6.91667	1.08471	0.946518	1.32325	1.03663	1.09193	1.07941
7	1.08872	0.961031	1.48282	1.05178	1.07191	1.07968
7.08333	1.09855	0.984949	1.54374	1.06024	1.05875	1.10023
7.16667	1.12283	1.0191	1.6181	1.06354	1.06634	1.11704
7.25	1.1421	1.03232		1.07002	1.05686	1.11941
7.33333	1.13789	1.00533		1.07273	1.0679	1.10203
7.41667	1.14311	1.00195		1.07838	1.06088	1.07756
7.5	1.15617	0.984062		1.07907	1.06556	1.04947
7.58333	1.16083	1.02734		1.09179	1.05567	1.01821
7.66667	1.14846	1.04342		1.09583	1.07795	1.00143
7.75	1.12566	1.05393		1.09791	1.08582	1.03347
7.83333	1.10982	1.02078		1.09921	1.07393	1.07521
7.91667	1.12238	0.99339		1.10703	1.06377	1.12743
8	1.12026	0.991309		1.1077	1.06582	1.14214
8.08333	1.13521	1.00768		1.09779	1.07593	1.16925
8.16667	1.13526	1.00307		1.10241	1.06364	1.16741
8.25	1.13017	1.02616		1.11762	1.06591	1.17962
8.33333	1.12035	1.0217		1.13737	1.08132	1.15537
8.41667	1.10935	1.04073		1.14947	1.09301	1.1445
8.5	1.12269	1.0254		1.1514	1.1033	1.12806
8.58333	1.15147	1.01469		1.15457	1.10642	1.22487
8.66667	1.1952	1.0012		1.1555	1.12581	1.29155
8.75	1.26233	1.00982		1.16954	1.1262	1.38176
8.83333	1.38863	1.00654		1.18333	1.12058	1.35696
8.91667	1.57295	0.993871		1.19353	1.09931	1.41837
9	1.69082	0.963581		1.17305	1.0738	1.40416
9.08333	1.80504	0.94653		1.16216	1.06509	1.43646
9.16667		0.933083		1.15609	1.05372	1.40684
9.25		0.932342		1.18182	1.04679	1.43891
9.33333		0.937455		1.19352	1.04811	1.52555
9.41667		0.946068		1.21109	1.04981	1.60324
9.5		0.951949		1.20952	1.05638	1.69161
9.58333		0.966695		1.20779	1.06495	1.70391
9.66667		0.985467		1.18701	1.08762	1.76403
9.75		1.01155		1.20049	1.108	1.81985
9.83333		1.0303		1.20007	1.11946	1.88601
9.91667		1.04426		1.21528	1.12965	1.91307
10		1.07341		1.19948	1.13792	1.91113
10.0833		1.09366		1.19878	1.1711	1.89431
10.1667		1.11753		1.19888	1.18523	1.82651
10.25		1.11356		1.2054	1.20594	1.76355
10.3333		1.12138		1.21353	1.20169	1.8179
10.4167		1.1361		1.20249	1.19652	1.98031
10.5		1.15191		1.18856	1.19344	2.22179
10.5833		1.16495		1.17851	1.20014	2.28613
10.6667		1.15325		1.17375	1.21252	2.3312
10.75		1.16032		1.18003	1.22736	2.23405
10.8333		1.18487		1.18049	1.2201
10.9167		1.2225		1.20561	1.21058
11		1.2752		1.22077	1.20453
11.0833		1.30671		1.23261	1.18306
11.1667		1.39263		1.22951	1.16471
11.25		1.60222		1.22037	1.14217
11.3333		1.78304		1.22172	1.15168
11.4167		1.92114		1.23067	1.1794
11.5				1.25731	1.1987
11.5833				1.26568	1.20815
11.6667				1.25788	1.20485
11.75				1.2613	1.21684
11.8333				1.27399	1.23245
11.9167				1.2875	1.25159
12				1.27902	1.26992
12.0833				1.28481	1.28135
12.1667				1.29198	1.27567
12.25				1.30703	1.25573
12.3333				1.29465	1.25219
12.4167				1.27441	1.28925
12.5				1.2538	1.31381
12.5833				1.239	1.34232
12.6667				1.26225	1.3188
12.75				1.28329	1.31872
12.8333				1.31248	1.30843
12.9167				1.312	1.33016
13				1.30717	1.3463
13.0833				1.32781	1.40289
13.1667				1.34055	1.40673
13.25				1.34297	1.42231
13.3333				1.33148	1.38425
13.4167				1.315	1.38376
13.5				1.31247	1.3762
13.5833				1.30197	1.37679
13.6667				1.31057	1.37677
13.75				1.31868	1.372
13.8333				1.31078	1.38191
13.9167				1.30401	1.38125
14				1.2838	1.4138
14.0833				1.27414	1.4085
14.1667				1.26103	1.45754
14.25				1.25093	1.43723
14.3333				1.26741	1.48066
14.4167				1.27041	1.45313
14.5				1.30802	1.46544
14.5833				1.31105	1.43098
14.6667				1.35032	1.45067
14.75				1.35089	1.47523
14.8333				1.35474	1.49121
14.9167				1.35592	1.51751
15				1.365	1.54607
15.0833				1.37102	1.56838
15.1667				1.33751	1.55711
15.25				1.31067	1.48807
15.3333				1.29559	1.42745
15.4167				1.2971	1.38688
15.5				1.29933	1.40077
15.5833				1.29868	1.42472
15.6667				1.29852	1.41821
15.75				1.30036	1.40343
15.8333				1.31806	1.38751
15.9167				1.33607	1.39434
16				1.36016	1.42124
16.0833				1.36192	1.46171
16.1667				1.36695	1.47784
16.25				1.36477	1.5218
16.3333				1.36761	1.51462
16.4167				1.37394	1.50223
16.5				1.37423	1.45821
16.5833				1.39261	1.4866
16.6667				1.38357	1.50446
16.75				1.39683	1.49572
16.8333				1.39396	1.48227
16.9167				1.41903	1.4782
17				1.43858	1.49829
17.0833				1.45371	1.49032
17.1667				1.45948	1.50423
17.25				1.45578	1.50389
17.3333				1.44992	1.52953
17.4167				1.45811	1.55299
17.5				1.44707	1.56141
17.5833				1.4443	1.55299
17.6667				1.4308	1.54709
17.75				1.44447	1.53519
17.8333				1.43981	1.53059
17.9167				1.42627	1.53582
18				1.42746	1.57543
18.0833				1.45466	1.59942
18.1667				1.50161	1.64335
18.25				1.53658	1.64
18.3333				1.54598	1.67206
18.4167				1.52967	1.66697
18.5				1.53814	1.67649
18.5833				1.55968	1.6563
18.6667				1.59253	1.6238
18.75				1.57602	1.61554
18.8333				1.5547	1.61464
18.9167				1.56732	1.6501
19				1.55811	1.65926
19.0833				1.54524	1.67188
19.1667				1.52197	1.62346
19.25				1.54015	1.61944
19.3333				1.56717	1.55597
19.4167				1.56922
19.5				1.5619
19.5833				1.55331
19.6667
19.75
19.8333
19.9167
20
20.0833
20.1667
20.25
20.3333
20.4167
20.5
20.5833
20.6667
20.75
20.8333
20.9167
21
21.0833
21.1667
21.25

## Sheet: U2OS
Time	Ctrl1	Ctrl2	Ctrl3	BI1	BI2	Bi3
2.5	1.00104	1.01833	0.895171	0.987418	0.982778	0.955992
2.58333	0.998032	1.00134	0.930038	0.97075	0.993763	0.958673
2.66667	0.988054	0.997157	0.951397	0.990252	0.995355	0.975563
2.75	1.00469	0.990811	1.00828	0.996444	1.00098	1.00185
2.83333	1.00131	0.999109	1.04664	1.0195	1.00416	1.02755
2.91667	1.01301	0.998679	1.07603	1.00219	1.00225	1.02882
3	0.989902	1.05303	1.0839	0.982749	0.987544	1.02689
3.08333	0.967974	1.06561	1.0894	0.968633	0.98343	1.02322
3.16667	0.96021	1.06131	1.06987	0.9753	0.987376	1.0341
3.25	0.964938	0.984574	1.04802	1.00181	0.997651	1.04759
3.33333	0.985068	0.947438	1.0326	1.0062	0.990186	1.05493
3.41667	0.969801	0.934222	1.03322	0.994783	1.01034	1.03715
3.5	0.938547	0.927151	1.01713	0.993111	1.00474	1.01716
3.58333	0.915668	0.926883	1.00318	1.02473	1.00645	1.00563
3.66667	0.903582	0.92063	1.00595	1.05274	0.97438	1.00313
3.75	0.893366	0.927324	1.0269	1.06442	0.962795	1.00485
3.83333	0.88055	0.911678	1.02849	1.07053	0.962587	1.00707
3.91667	0.88711	0.900894	1.00439	1.08134	0.972079	1.00674
4	0.928266	0.890113	0.971332	1.08508	1.01345	1.00177
4.08333	0.970989	0.890214	0.948686	1.05968	1.05737	0.981019
4.16667	0.993191	0.897886	0.93299	1.05635	1.06419	0.982164
4.25	0.979984	0.908338	0.926734	1.06996	1.05293	0.982459
4.33333	0.955467	0.923397	0.912704	1.08338	1.04331	0.986588
4.41667	0.945848	0.948786	0.909525	1.0694	1.07577	0.981382
4.5	0.948761	0.963232	0.897504	1.03292	1.10705	0.972497
4.58333	0.972315	0.986397	0.881764	1.00228	1.11202	0.971401
4.66667	0.989385	1.01193	0.874728	0.982404	1.06815	0.981429
4.75	0.978324	1.05524	0.884102	0.969374	1.06401	0.989824
4.83333	0.956248	1.10256	0.888122	0.968726	1.06691	1.00318
4.91667	0.934803	1.14798	0.880262	0.974609	1.08928	0.980772
5	0.924503	1.11806	0.85635	0.995809	1.0703	0.963966
5.08333	0.904903	1.07773	0.846881	0.995638	1.04686	0.948094
5.16667	0.880488	1.01707	0.843087	1.0057	1.05472	0.960636
5.25	0.878769	1.02413	0.873375	1.00268	1.05524	0.968431
5.33333	0.868772	1.01691	0.903933	1.00648	1.04951	0.973065
5.41667	0.847867	1.00351	0.926199	1.01894	1.04675	0.986264
5.5	0.834255	1.00135	0.921281	1.02474	1.04376	0.995922
5.58333	0.828788	0.982271	0.896056	1.03062	1.05147	0.998163
5.66667	0.862826	0.98502	0.897004	1.02427	1.0441	0.997328
5.75	0.863326	0.964447	0.901072	1.02262	1.05593	1.00281
5.83333	0.884595	0.972241	0.935778	1.01271	1.0548	1.00298
5.91667	0.881121	0.968746	0.933752	0.990151	1.06056	1.01085
6	0.898576	0.964265	0.92598	0.961795	1.04584	1.01265
6.08333	0.903042	0.964786	0.898468	0.958187	1.05584	1.03771
6.16667	0.91284	0.992188	0.887478	0.954926	1.04893	1.05174
6.25	0.91721	1.00939	0.882339	0.954979	1.03998	1.06095
6.33333	0.928015	1.04025	0.908882	0.952957	1.02445	1.07013
6.41667	0.939953	1.04466	0.924646	0.944994	1.01929	1.07219
6.5	0.943573	1.05751	0.929178	0.937543	1.0304	1.08989
6.58333	0.931147	1.05237	0.908387	0.926322	1.03398	1.09551
6.66667	0.887605	1.03438	0.888889	0.951572	1.04913	1.13568
6.75	0.871329	1.02179	0.883799	0.971365	1.04797	1.1439
6.83333	0.860098	1.00558	0.880685	0.99964	1.05271	1.15944
6.91667	0.895172	1.00806	0.884314	1.00168	1.04488	1.14942
7	0.968545	1.01408	0.877379	1.00022	1.04217	1.13938
7.08333	1.0316	1.02616	0.893755	1.00421	1.02341	1.11612
7.16667	1.05889	1.02083	0.92098	1.00281	1.01037	1.08822
7.25	0.999598	1.0104	0.960301	1.01964	1.00466	1.10234
7.33333	0.970784	1.01006	0.963495	1.03817	1.00202	1.12651
7.41667	0.945282	1.01051	0.957705	1.06745	0.990087	1.14884
7.5	0.939455	1.01022	0.952444	1.08908	0.990437	1.15663
7.58333	0.928172	0.999188	0.981277	1.06663	1.00538	1.14618
7.66667	0.927036	1.00408	1.02549	1.02944	1.01792	1.10492
7.75	0.912323	1.01236	1.0314	0.996299	1.01859	1.05995
7.83333	0.876588	1.01729	1.01358	0.982441	1.00587	1.03445
7.91667	0.850564	1.02912	0.984772	0.981263	0.998771	1.02654
8	0.845176	1.05457	0.975819	0.986868	0.984289	1.03106
8.08333	0.851454	1.079	0.96825	1.02247	0.988584	1.01594
8.16667	0.834246	1.10023	0.944618	1.04282	0.993986	1.00664
8.25	0.82084	1.13126	0.923219	1.0316	1.00149	0.993541
8.33333	0.794155	1.21581	0.884798	0.998897	0.994785	1.00616
8.41667	0.782685	1.44134	0.851986	0.99016	1.00013	1.02448
8.5	0.776602	1.68312	0.844831	1.0129	0.998025	1.06036
8.58333	0.786938	1.80395	0.858768	1.0407	1.01896	1.11079
8.66667	0.790825		0.895126	1.05117	1.02723	1.12557
8.75	0.789217		0.904768	1.05651	1.05036	1.10622
8.83333	0.804987		0.917759	1.07841	1.06508	1.05536
8.91667	0.824502		0.903083	1.09163	1.05656	1.03275
9	0.852453		0.912554	1.09052	1.04785	1.01885
9.08333	0.892082		0.918423	1.07594	1.02844	1.00115
9.16667	0.954691		0.951032	1.07623	1.04575	0.993354
9.25	1.00656		0.968005	1.09087	1.0502	0.977329
9.33333	1.0562		0.98164	1.10203	1.03421	0.979226
9.41667	1.06083		0.981217	1.11474	1.03699	0.991529
9.5	1.10022		0.98422	1.12017	1.05098	0.999014
9.58333	1.08637		0.974065	1.12296	1.09622	1.01096
9.66667	1.11978		0.95964	1.13605	1.08344	1.0658
9.75	1.11512		0.938205	1.13633	1.07729	1.09509
9.83333	1.10165		0.924154	1.14403	1.06309	1.10233
9.91667	1.07124		0.914083	1.14678	1.05305	1.06599
10	1.06163		0.918175	1.17729	1.04881	1.08842
10.0833	1.089		0.915403	1.18874	1.02863	1.09723
10.1667	1.14085		0.900336	1.1845	1.02721	1.07558
10.25	1.16518		0.881104	1.18113	1.01724	1.04925
10.3333	1.14902		0.874845	1.17918	1.02923	1.04735
10.4167	1.09155		0.879485	1.19796	1.05229	1.07329
10.5	1.02688		0.875826	1.20191	1.0816	1.07129
10.5833	0.981527		0.869875	1.20747	1.10426	1.0705
10.6667	0.959723		0.866933	1.19635	1.1258	1.05415
10.75	0.95278		0.877094	1.18879	1.10393	1.04032
10.8333	0.958823		0.904763	1.18772	1.09957	1.02432
10.9167	0.93694		0.931711	1.18351	1.09091	1.00923
11	0.939765		0.944764	1.18788	1.11032	1.00252
11.0833	0.938953		0.952192	1.20393	1.11021	1.01043
11.1667	0.938154		0.959918	1.21918	1.11514	1.02375
11.25	0.939138		0.961407	1.23571	1.11771	1.037
11.3333	0.947309		0.965892	1.25083	1.12384	1.03897
11.4167	0.937676		0.976348	1.257	1.12152	1.04028
11.5	0.912176		0.981271	1.26313	1.12399	1.04162
11.5833	0.885577		0.973342	1.2621	1.13464	1.04573
11.6667	0.872627		0.973213	1.28742	1.13986	1.05698
11.75	0.841363		0.980355	1.28757	1.13928	1.06793
11.8333	0.818246		0.980344	1.28013	1.11011	1.07758
11.9167	0.82332		0.972478	1.2736	1.10862	1.08466
12	0.836875		0.943597	1.29991	1.10879	1.1073
12.0833	0.851429		0.940323	1.32018	1.11871	1.12614
12.1667	0.880333		0.925422	1.33456	1.11316	1.13428
12.25	0.900667		0.931379	1.33068	1.121	1.12904
12.3333	0.914356		0.945311	1.3224	1.14443	1.11154
12.4167	0.902261		0.956184	1.31364	1.14674	1.10676
12.5	0.913526		0.968791	1.3004	1.14532	1.09831
12.5833	0.902353		0.963601	1.32344	1.11278	1.10915
12.6667	0.888803		0.969097	1.33983	1.10173	1.11656
12.75	0.877589		0.984579	1.37119	1.08117	1.13074
12.8333	0.871505		0.976419	1.39591	1.08394	1.14251
12.9167	0.875402		0.959262	1.42422	1.13856	1.14698
13	0.862847		0.932942	1.43974	1.19676	1.14599
13.0833	0.86081		0.912404	1.45988	1.23082	1.14078
13.1667	0.858516		0.915014	1.46378	1.22952	1.13832
13.25	0.861275		0.925887	1.48735	1.23528	1.14063
13.3333	0.87511		0.953762	1.48201	1.27979	1.1513
13.4167	0.892927		0.967309	1.47893	1.29327	1.15777
13.5	0.896283		1.01594	1.45926	1.31307	1.15856
13.5833	0.885936		1.08854	1.45836	1.30566	1.16229
13.6667	0.871986		1.26611	1.4566	1.27855	1.16615
13.75	0.874671		1.35053	1.45583	1.23726	1.16642
13.8333	0.893206		1.51381	1.43872	1.21336	1.16607
13.9167	0.911524			1.44649	1.23547	1.17383
14	0.922924			1.44729	1.2895	1.18353
14.0833	0.924744			1.46242	1.32537	1.17064
14.1667	0.904648			1.48087	1.37177	1.15105
14.25	0.891912			1.51316	1.33286	1.1597
14.3333	0.883041			1.55978	1.30577	1.18163
14.4167	0.880958			1.57426	1.27193	1.20674
14.5	0.880384			1.58934	1.30759	1.20863
14.5833	0.887289			1.59196	1.32997	1.21178
14.6667	0.911112			1.60987	1.33632	1.21063
14.75	0.925761			1.60921	1.35771	1.19771
14.8333	0.921194			1.61044	1.38559	1.18352
14.9167	0.902981			1.62081	1.36955	1.18175
15	0.895491			1.64862	1.32137	1.19454
15.0833	0.889741			1.6494	1.26286	1.21113
15.1667	0.891269			1.6575	1.23792	1.21968
15.25	0.887857			1.64513	1.21656	1.21069
15.3333	0.901518			1.64321	1.1898	1.19232
15.4167	0.905571			1.64056	1.16489	1.18736
15.5	0.910421			1.63521	1.13953	1.19944
15.5833	0.90418			1.64777	1.15305	1.22968
15.6667	0.914817			1.63708	1.17227	1.21539
15.75	0.931168			1.63459	1.18476	1.21229
15.8333	0.947961			1.62686	1.1741	1.18917
15.9167	0.95465			1.63403	1.15106	1.21047
16	0.962975			1.67135	1.15845	1.22098
16.0833	0.985544			1.69464	1.17597	1.2331
16.1667	1.0486			1.72178	1.22708	1.2328
16.25	1.11853			1.73246	1.24422	1.25822
16.3333	1.23775			1.73427	1.28452	1.30815
16.4167	1.44834			1.72435	1.31875	1.32622
16.5	1.57619			1.72036	1.33907	1.32169
16.5833	1.77466			1.7176	1.30998	1.2981
16.6667				1.714	1.28304	1.31283
16.75				1.71025	1.27495	1.30714
16.8333				1.76815	1.29301	1.30986
16.9167				1.89541	1.29932	1.31876
17				1.97693	1.31885	1.33275
17.0833				2.07734	1.359	1.33121
17.1667					1.38096	1.3195
17.25					1.41245	1.3154
17.3333					1.37893	1.32321
17.4167					1.3839	1.32339
17.5					1.34431	1.33722
17.5833					1.34711	1.35183
17.6667					1.34342	1.36434
17.75					1.36875	1.36956
17.8333					1.39385	1.36729
17.9167					1.40915	1.36643
18					1.42994	1.36892
18.0833					1.4707	1.36638
18.1667					1.52003	1.38383
18.25					1.50909	1.38612
18.3333					1.50469	1.40132
18.4167					1.47977	1.39095
18.5					1.51912	1.40467
18.5833					1.5129	1.40426
18.6667					1.47835	1.41827
18.75					1.45783	1.41898
18.8333					1.46075	1.42739
18.9167					1.4774	1.44283
19					1.47683	1.4547
19.0833					1.47673	1.45959
19.1667					1.50983	1.47104
19.25					1.54095	1.51274
19.3333					1.55936	1.55204
19.4167					1.56133	1.56324
19.5					1.54794	1.52041
19.5833					1.54508	1.49666
19.6667					1.53133	1.46134
19.75
19.8333
19.9167
20
20.0833
20.1667
20.25
20.3333
20.4167
20.5
20.5833
20.6667
20.75
20.8333
20.9167
21
21.0833
21.1667
21.25
