# Supplementary material for: PLK1 inhibition delays mitotic entry revealing changes to the phosphoproteome of mammalian cells early in division
Source: EMBO J. 2025 Mar 3;44(7):1891–920. doi: 10.1038/s44318-025-00400-9 (PMC11962124; doi:10.1038/s44318-025-00400-9)
Supplement: Supplementary file 9 — Source data Fig. 3 [file 44318_2025_400_MOESM9_ESM.zip › Figure 3/3C/C2_HeLa_DMSO.csv]

	time	Mean	StandardDeviation
1	2.5	0.999962553	0.036220377
2	2.583333333	1.005885615	0.02945172
3	2.666666667	1.002063081	0.021799883
4	2.75	0.991709957	0.027243771
5	2.833333333	0.999345359	0.02925521
6	2.916666667	0.999173878	0.032257442
7	3	0.999028089	0.037046395
8	3.083333333	0.986471157	0.042077381
9	3.166666667	0.992808696	0.043748553
10	3.25	1.007263136	0.053601072
11	3.333333333	1.003194538	0.062842275
12	3.416666667	0.988122769	0.050204998
13	3.5	1.001730948	0.058645831
14	3.583333333	1.013405102	0.057309829
15	3.666666667	1.010636752	0.058562192
16	3.75	1.001398706	0.057578947
17	3.833333333	1.014294093	0.060500291
18	3.916666667	1.007729511	0.06234716
19	4	1.011177012	0.062186877
20	4.083333333	1.01125665	0.068133964
21	4.166666667	1.017161328	0.066862317
22	4.25	1.032801755	0.07142427
23	4.333333333	1.026842087	0.079945805
24	4.416666667	1.039586681	0.078480199
25	4.5	1.035061872	0.079643364
26	4.583333333	1.016944018	0.075804538
27	4.666666667	1.032831755	0.079652371
28	4.75	1.032648971	0.082290501
29	4.833333333	1.031248653	0.081705611
30	4.916666667	1.037663805	0.085549411
31	5	1.043365472	0.083156329
32	5.083333333	1.038321165	0.085777628
33	5.166666667	1.031138177	0.083941316
34	5.25	1.036851233	0.085212334
35	5.333333333	1.044874037	0.085436449
36	5.416666667	1.037284676	0.08305665
37	5.5	1.043132834	0.083095673
38	5.583333333	1.044502952	0.082186315
39	5.666666667	1.03852283	0.084103174
40	5.75	1.038482206	0.084781888
41	5.833333333	1.044675222	0.080875622
42	5.916666667	1.031936222	0.081981693
43	6	1.033768388	0.087253847
44	6.083333333	1.036160775	0.090046435
45	6.166666667	1.024197536	0.088017608
46	6.25	1.024954171	0.089014814
47	6.333333333	1.021694765	0.092403761
48	6.416666667	1.031359349	0.092034027
49	6.5	1.019126856	0.093159267
50	6.583333333	1.039699574	0.089484025
51	6.666666667	1.041245131	0.09078349
52	6.75	1.029512065	0.095973558
53	6.833333333	1.038398803	0.097628535
54	6.916666667	1.030160231	0.099086136
55	7	1.027309089	0.099493994
56	7.083333333	1.036114076	0.101427357
57	7.166666667	1.042780583	0.101904809
58	7.25	1.014318707	0.102368919
59	7.333333333	1.014805733	0.106209032
60	7.416666667	1.020161639	0.096702463
61	7.5	1.022742523	0.096904463
62	7.583333333	1.012245781	0.095981648
63	7.666666667	1.022817852	0.098436098
64	7.75	1.004362274	0.088700431
65	7.833333333	1.034275103	0.099783378
66	7.916666667	0.987479383	0.084668882
67	8	1.031223188	0.0957018
68	8.083333333	0.995159289	0.083298902
69	8.166666667	1.03974052	0.155783766
70	8.25	1.024406143	0.083780494
71	8.333333333	0.990192021	0.08431776
72	8.416666667	0.986694142	0.078045548
73	8.5	1.044209446	0.085139435
74	8.583333333	1.022502547	0.084187127
75	8.666666667	1.045206862	0.095350485
76	8.75	1.028953418	0.084693385
77	8.833333333	1.015248969	0.085047879
78	8.916666667	1.041328134	0.091820303
79	9	1.004492473	0.086411878
80	9.083333333	1.033260913	0.098307582
81	9.166666667	1.04653002	0.100212049
82	9.25	1.027137094	0.093851576
83	9.333333333	1.033159032	0.099182902
84	9.416666667	1.036213146	0.100339413
85	9.5	1.046480562	0.108682957
86	9.583333333	1.075379851	0.105738507
87	9.666666667	1.058653944	0.095952835
88	9.75	1.019055322	0.08254278
89	9.833333333	1.043550297	0.092523436
90	9.916666667	1.031053573	0.096257487
91	10	1.065374227	0.099330735
92	10.08333333	1.055822388	0.102251731
93	10.16666667	1.034332497	0.094604096
94	10.25	1.030429861	0.096109296
95	10.33333333	1.050742014	0.093072229
96	10.41666667	1.048666405	0.095937603
97	10.5	1.036772786	0.091501193
98	10.58333333	1.045918421	0.100263433
99	10.66666667	1.040171161	0.097835838
100	10.75	1.056916262	0.09699532
101	10.83333333	1.047206537	0.092674585
102	10.91666667	1.016281893	0.099547349
103	11	1.033750744	0.095793497
104	11.08333333	1.036734047	0.111646282
105	11.16666667	1.021872833	0.111754088
106	11.25	1.05297691	0.110120461
107	11.33333333	1.007905751	0.099727437
108	11.41666667	1.039336344	0.114342815
109	11.5	1.048408823	0.11133331
110	11.58333333	1.048375779	0.121990513
111	11.66666667	1.018433567	0.102976016
112	11.75	1.027656978	0.105965661
113	11.83333333	1.017790688	0.107960985
114	11.91666667	1.049475099	0.094733184
115	12	1.020493064	0.107687086
116	12.08333333	1.031490237	0.102025249
117	12.16666667	1.006134828	0.093585925
118	12.25	1.051868272	0.143272067
119	12.33333333	1.042524049	0.126101129
120	12.41666667	1.071602703	0.187920721
121	12.5	1.057797882	0.148770576
