# Supplementary material for: PLK1 inhibition delays mitotic entry revealing changes to the phosphoproteome of mammalian cells early in division
Source: EMBO J. 2025 Mar 3;44(7):1891–920. doi: 10.1038/s44318-025-00400-9 (PMC11962124; doi:10.1038/s44318-025-00400-9)
Supplement: Supplementary file 9 — Source data Fig. 3 [file 44318_2025_400_MOESM9_ESM.zip › Figure 3/3C/C3_HeLa_BI2536.csv]

	time	Mean	StandardDeviation
1	2.5	1.001200467	0.028707497
2	2.583333333	1.002009364	0.023014447
3	2.666666667	1.003143479	0.021991207
4	2.75	1.001475701	0.02248221
5	2.833333333	0.994883848	0.032102408
6	2.916666667	0.99739506	0.03237772
7	3	1.005156533	0.032537715
8	3.083333333	1.010890859	0.036553104
9	3.166666667	1.015924792	0.03574034
10	3.25	1.015626788	0.036414128
11	3.333333333	1.016533464	0.038138293
12	3.416666667	1.01880246	0.040577916
13	3.5	1.015295626	0.044278913
14	3.583333333	1.028288127	0.094105433
15	3.666666667	1.026663546	0.052662389
16	3.75	1.031720086	0.055879675
17	3.833333333	1.038525779	0.061815191
18	3.916666667	1.036832572	0.058453784
19	4	1.044295311	0.065866666
20	4.083333333	1.031689586	0.080257707
21	4.166666667	1.048226234	0.065481386
22	4.25	1.036165645	0.064003276
23	4.333333333	1.049794842	0.072083168
24	4.416666667	1.050232121	0.077617342
25	4.5	1.050718421	0.077343767
26	4.583333333	1.053151622	0.08249252
27	4.666666667	1.044637424	0.08539566
28	4.75	1.067650783	0.118470055
29	4.833333333	1.062279987	0.087706537
30	4.916666667	1.064234709	0.086307868
31	5	1.062409567	0.085501363
32	5.083333333	1.061567399	0.085766482
33	5.166666667	1.067856373	0.087578284
34	5.25	1.065598776	0.097385935
35	5.333333333	1.059098934	0.08462198
36	5.416666667	1.042416654	0.115565004
37	5.5	1.069341867	0.090705228
38	5.583333333	1.070102676	0.107742775
39	5.666666667	1.066765795	0.093626293
40	5.75	1.066385893	0.099137918
41	5.833333333	1.079486712	0.158131173
42	5.916666667	1.077045449	0.105101711
43	6	1.077982947	0.102028936
44	6.083333333	1.068772022	0.105815702
45	6.166666667	1.065240303	0.106083903
46	6.25	1.093279901	0.153930312
47	6.333333333	1.08512204	0.114006534
48	6.416666667	1.087384784	0.126938129
49	6.5	1.077036602	0.112347518
50	6.583333333	1.094655169	0.127370825
51	6.666666667	1.093264799	0.12925793
52	6.75	1.094096798	0.138015548
53	6.833333333	1.089982558	0.13010104
54	6.916666667	1.086074481	0.126194501
55	7	1.087522671	0.132678631
56	7.083333333	1.103027909	0.142065611
57	7.166666667	1.103637368	0.131991087
58	7.25	1.105488711	0.14363962
59	7.333333333	1.084138954	0.132228662
60	7.416666667	1.097840029	0.132682246
61	7.5	1.105283473	0.129514708
62	7.583333333	1.118780855	0.136047892
63	7.666666667	1.109701189	0.140909261
64	7.75	1.12009356	0.136241508
65	7.833333333	1.109896006	0.148378269
66	7.916666667	1.112319614	0.142272243
67	8	1.123623174	0.156753649
68	8.083333333	1.115493644	0.137551459
69	8.166666667	1.118828062	0.142945676
70	8.25	1.123870336	0.145506282
71	8.333333333	1.143557797	0.145776048
72	8.416666667	1.132414133	0.145377223
73	8.5	1.144219192	0.143190513
74	8.583333333	1.139165308	0.151133741
75	8.666666667	1.127294803	0.13233653
76	8.75	1.130901347	0.138768437
77	8.833333333	1.134473796	0.144606227
78	8.916666667	1.132048486	0.141083847
79	9	1.12867984	0.136827627
80	9.083333333	1.131324462	0.141194915
81	9.166666667	1.14202401	0.162361396
82	9.25	1.113429757	0.184557485
83	9.333333333	1.170016101	0.180331728
84	9.416666667	1.139067746	0.180599291
85	9.5	1.166655784	0.181050912
86	9.583333333	1.156572957	0.159846062
87	9.666666667	1.154196284	0.16230563
88	9.75	1.130072428	0.146871629
89	9.833333333	1.151714349	0.15828955
90	9.916666667	1.166418511	0.171221228
91	10	1.181732436	0.181265582
92	10.08333333	1.176837379	0.160147854
93	10.16666667	1.190710168	0.233220311
94	10.25	1.193299746	0.216503349
95	10.33333333	1.203909821	0.207532008
96	10.41666667	1.212937463	0.223113564
97	10.5	1.207943734	0.244209828
98	10.58333333	1.19905265	0.249043695
99	10.66666667	1.198163015	0.278233663
100	10.75	1.206495055	0.269083168
101	10.83333333	1.195829514	0.242517278
102	10.91666667	1.213396958	0.241104708
103	11	1.211368383	0.259787174
104	11.08333333	1.221693006	0.276452677
105	11.16666667	1.217501838	0.253108092
106	11.25	1.1748898	0.230007325
107	11.33333333	1.221009852	0.265931111
108	11.41666667	1.196902262	0.228629009
109	11.5	1.232017449	0.213319464
110	11.58333333	1.223738653	0.244323256
111	11.66666667	1.220544019	0.250465536
112	11.75	1.216701418	0.226755734
113	11.83333333	1.220017839	0.194166909
114	11.91666667	1.207605124	0.181904466
115	12	1.162144341	0.147283924
116	12.08333333	1.186320677	0.166977332
117	12.16666667	1.173561115	0.145280817
118	12.25	1.192168036	0.163523191
119	12.33333333	1.199588148	0.155544155
120	12.41666667	1.186313765	0.152817622
121	12.5	1.198568022	0.159499652
122	12.58333333	1.194420584	0.157457725
123	12.66666667	1.197061047	0.152893699
124	12.75	1.175235198	0.160379026
125	12.83333333	1.181638954	0.167683825
126	12.91666667	1.201518791	0.164042204
127	13	1.194232233	0.154457849
128	13.08333333	1.192461279	0.151918986
129	13.16666667	1.211721946	0.156552097
130	13.25	1.202720572	0.172526772
131	13.33333333	1.201481243	0.163819324
132	13.41666667	1.20452981	0.16810309
133	13.5	1.17606357	0.154928081
134	13.58333333	1.209398216	0.154390614
135	13.66666667	1.201709533	0.162051677
136	13.75	1.220264187	0.161464456
137	13.83333333	1.227952687	0.16985697
138	13.91666667	1.226053521	0.17183279
139	14	1.208226	0.163744377
140	14.08333333	1.226182547	0.16677343
141	14.16666667	1.204340478	0.154339053
142	14.25	1.216331623	0.158197363
143	14.33333333	1.224555413	0.155035468
144	14.41666667	1.248427945	0.166246848
145	14.5	1.207117009	0.157902338
146	14.58333333	1.211521636	0.145522452
147	14.66666667	1.226592458	0.149732539
148	14.75	1.228970638	0.147010999
149	14.83333333	1.209646279	0.153898005
150	14.91666667	1.225095448	0.162616882
151	15	1.239806307	0.153218819
