# Supplementary material for: PLK1 inhibition delays mitotic entry revealing changes to the phosphoproteome of mammalian cells early in division
Source: EMBO J. 2025 Mar 3;44(7):1891–920. doi: 10.1038/s44318-025-00400-9 (PMC11962124; doi:10.1038/s44318-025-00400-9)
Supplement: Supplementary file 9 — Source data Fig. 3 [file 44318_2025_400_MOESM9_ESM.zip › Figure 3/3C/D2_U2OS_DMSO.csv]

	time	Mean	StandardDeviation
1	2.5	1.030931427	0.04448094
2	2.583333333	1.012900191	0.030069284
3	2.666666667	0.993984102	0.021637836
4	2.75	1.006572254	0.023261366
5	2.833333333	0.977987989	0.031406028
6	2.916666667	0.980135131	0.040883452
7	3	0.986446133	0.061816701
8	3.083333333	0.965623013	0.066998888
9	3.166666667	0.974145393	0.06707634
10	3.25	0.967928655	0.064678933
11	3.333333333	0.975694794	0.066449856
12	3.416666667	0.960648663	0.068237821
13	3.5	0.947767652	0.072552249
14	3.583333333	0.955640854	0.077028065
15	3.666666667	0.939584954	0.077187535
16	3.75	0.966982192	0.122713746
17	3.833333333	0.957617026	0.132498033
18	3.916666667	0.949156503	0.169082426
19	4	0.949977832	0.173581381
20	4.083333333	0.946346206	0.172620945
21	4.166666667	0.953098128	0.161026496
22	4.25	0.937615066	0.138994452
23	4.333333333	0.93082089	0.132258086
24	4.416666667	0.96133337	0.149411999
25	4.5	0.923905354	0.123826603
26	4.583333333	0.926320804	0.121407409
27	4.666666667	0.944962725	0.128637973
28	4.75	0.91838959	0.120185399
29	4.833333333	0.926465847	0.116810476
30	4.916666667	0.933329847	0.122957388
31	5	0.909066167	0.106117532
32	5.083333333	0.91845634	0.115066071
33	5.166666667	0.917200063	0.107795157
34	5.25	0.927943771	0.108701992
35	5.333333333	0.920177291	0.108885346
36	5.416666667	0.909907137	0.109416001
37	5.5	0.925403106	0.111711425
38	5.583333333	0.907523719	0.109285423
39	5.666666667	0.939978876	0.114026138
40	5.75	0.912195551	0.107744529
41	5.833333333	0.918018288	0.109621472
42	5.916666667	0.919956345	0.108082145
43	6	0.920791896	0.102480976
44	6.083333333	0.909814855	0.10071032
45	6.166666667	0.924751901	0.111685255
46	6.25	0.909718094	0.102508767
47	6.333333333	0.923099904	0.10746718
48	6.416666667	0.918713947	0.103823287
49	6.5	0.919113087	0.102125291
50	6.583333333	0.923472292	0.109512479
51	6.666666667	0.904282649	0.099564036
52	6.75	0.928520347	0.115104208
53	6.833333333	0.922728908	0.121873475
54	6.916666667	0.926523503	0.112575912
55	7	0.944514098	0.128183577
56	7.083333333	0.939256325	0.123513751
57	7.166666667	0.929967319	0.112430748
58	7.25	0.9160004	0.106799315
59	7.333333333	0.92437917	0.09939445
60	7.416666667	0.924430555	0.104022872
61	7.5	0.923126107	0.099085098
62	7.583333333	0.931908937	0.099634872
63	7.666666667	0.959123911	0.117187785
64	7.75	0.934238996	0.101497044
65	7.833333333	0.934124613	0.108314654
66	7.916666667	0.955383612	0.105491788
67	8	0.945510118	0.11172509
68	8.083333333	0.955212367	0.11116236
69	8.166666667	0.948494053	0.113501486
70	8.25	0.957583624	0.121971406
71	8.333333333	0.922778337	0.113857995
72	8.416666667	0.957716339	0.122378013
73	8.5	0.947418337	0.10768379
74	8.583333333	0.930845528	0.103793643
75	8.666666667	0.9302494	0.10114931
76	8.75	0.943191813	0.106668843
77	8.833333333	0.93413984	0.101702742
78	8.916666667	0.931093197	0.107789276
79	9	0.948123529	0.118001555
80	9.083333333	0.94033271	0.104887332
81	9.166666667	0.953131136	0.133041994
82	9.25	0.933827929	0.09814318
83	9.333333333	0.952691188	0.104031838
84	9.416666667	0.93976432	0.10303343
85	9.5	0.964657257	0.10939556
86	9.583333333	0.935906779	0.102890052
87	9.666666667	0.957674886	0.108403042
88	9.75	0.962943009	0.127225601
89	9.833333333	0.953698639	0.114571212
90	9.916666667	0.952459642	0.109822341
91	10	0.966897371	0.11211164
92	10.08333333	0.972709491	0.123861519
93	10.16666667	0.990326222	0.136454745
94	10.25	0.97852585	0.12478854
95	10.33333333	0.97214976	0.122274082
96	10.41666667	0.970531503	0.109258506
97	10.5	0.966435248	0.113427127
98	10.58333333	0.974929547	0.113537994
99	10.66666667	0.971066231	0.115595702
100	10.75	0.96655433	0.114342367
101	10.83333333	0.967650434	0.119231955
102	10.91666667	0.970813468	0.115844648
103	11	0.983687017	0.103863173
104	11.08333333	0.974612868	0.105727984
105	11.16666667	0.970377136	0.112772086
106	11.25	0.983564837	0.115931425
107	11.33333333	0.994776109	0.126743573
108	11.41666667	0.961690278	0.119686026
109	11.5	0.979292567	0.132635414
110	11.58333333	0.989827558	0.125793269
111	11.66666667	0.963808606	0.119094193
112	11.75	0.959958373	0.120518069
113	11.83333333	0.954390245	0.122210397
114	11.91666667	0.959449127	0.120667331
115	12	0.941777267	0.112337218
116	12.08333333	0.961238003	0.116108921
117	12.16666667	0.980517745	0.122908122
118	12.25	0.980293447	0.119953292
119	12.33333333	0.99143256	0.127533964
120	12.41666667	0.986763173	0.13317343
121	12.5	0.99996754	0.120033854
122	12.58333333	0.967704191	0.111844484
123	12.66666667	0.9649607	0.105733452
124	12.75	0.997877902	0.112418949
125	12.83333333	0.971501746	0.11353059
126	12.91666667	0.995131783	0.123307977
127	13	0.982667644	0.115078846
128	13.08333333	0.955295095	0.105481583
129	13.16666667	0.977791502	0.104274671
130	13.25	0.973574804	0.105210218
131	13.33333333	0.968713662	0.096304849
132	13.41666667	0.98801458	0.100351448
133	13.5	1.011008338	0.113257517
134	13.58333333	1.007954359	0.113114601
135	13.66666667	1.025440899	0.128787937
136	13.75	1.013854687	0.12894146
137	13.83333333	1.009711362	0.133192556
138	13.91666667	1.01677783	0.131316569
139	14	0.990124865	0.123866211
140	14.08333333	1.017250678	0.126590479
141	14.16666667	1.012154634	0.139150087
142	14.25	0.998594835	0.144290216
143	14.33333333	1.004150895	0.129838619
144	14.41666667	1.003404716	0.121304812
145	14.5	0.999477576	0.126981838
146	14.58333333	1.010989362	0.141493292
147	14.66666667	1.004970886	0.127842231
148	14.75	1.001640075	0.137843537
149	14.83333333	1.011284616	0.127918121
150	14.91666667	1.001583699	0.13000406
151	15	1.0315123	0.127080812
