# Supplementary material for: PLK1 inhibition delays mitotic entry revealing changes to the phosphoproteome of mammalian cells early in division
Source: EMBO J. 2025 Mar 3;44(7):1891–920. doi: 10.1038/s44318-025-00400-9 (PMC11962124; doi:10.1038/s44318-025-00400-9)
Supplement: Supplementary file 9 — Source data Fig. 3 [file 44318_2025_400_MOESM9_ESM.zip › Figure 3/3C/D4_U2OS_BI2536.csv]

	time	Mean	StandardDeviation
1	2.5	1.00269389	0.045353916
2	2.583333333	1.020152339	0.04180431
3	2.666666667	1.02544271	0.050793357
4	2.75	0.980406953	0.038674552
5	2.833333333	0.991241603	0.033729081
6	2.916666667	0.980818012	0.040636155
7	3	0.965984312	0.058060529
8	3.083333333	0.973498466	0.070858602
9	3.166666667	0.97140966	0.077658721
10	3.25	0.998247196	0.084951674
11	3.333333333	0.955854574	0.087146389
12	3.416666667	0.999974151	0.093126288
13	3.5	1.006905516	0.103311241
14	3.583333333	0.981400374	0.094665387
15	3.666666667	1.002136861	0.100160746
16	3.75	0.998134173	0.106594801
17	3.833333333	0.96305459	0.090002345
18	3.916666667	1.011873034	0.100934013
19	4	1.025904071	0.124970384
20	4.083333333	0.986255554	0.104664573
21	4.166666667	0.988548111	0.111975037
22	4.25	1.001601335	0.124865801
23	4.333333333	0.98160815	0.1089679
24	4.416666667	1.01621289	0.12343805
25	4.5	1.013719783	0.127913693
26	4.583333333	1.022972761	0.1352587
27	4.666666667	0.988001642	0.111159954
28	4.75	1.014600676	0.117134566
29	4.833333333	1.005709641	0.125795528
30	4.916666667	1.009411045	0.130430433
31	5	0.971311817	0.10418006
32	5.083333333	0.983411637	0.104747324
33	5.166666667	1.003212532	0.113449501
34	5.25	0.98307139	0.099828223
35	5.333333333	0.986491541	0.100386689
36	5.416666667	0.994604392	0.104347262
37	5.5	0.998995334	0.109211202
38	5.583333333	0.991567739	0.102166072
39	5.666666667	1.002874172	0.110883865
40	5.75	1.000034117	0.104850082
41	5.833333333	1.019086515	0.115779448
42	5.916666667	1.007585619	0.113170864
43	6	0.993071629	0.114468917
44	6.083333333	0.999170684	0.107236963
45	6.166666667	0.992650824	0.10656707
46	6.25	0.980332533	0.102194463
47	6.333333333	0.971898883	0.101119131
48	6.416666667	0.992063473	0.099643046
49	6.5	1.011517664	0.104908005
50	6.583333333	0.961903453	0.101990777
51	6.666666667	1.015097258	0.10869089
52	6.75	1.009807673	0.100547267
53	6.833333333	0.988436624	0.107686845
54	6.916666667	0.99403633	0.11360208
55	7	1.017655951	0.118594748
56	7.083333333	0.998760122	0.109149163
57	7.166666667	1.00392115	0.106087395
58	7.25	1.00375797	0.10979305
59	7.333333333	1.006517568	0.107548998
60	7.416666667	0.986201517	0.114905577
61	7.5	0.993779064	0.109566102
62	7.583333333	1.023641362	0.119227647
63	7.666666667	0.993585129	0.111021963
64	7.75	0.991436849	0.110931249
65	7.833333333	1.003480404	0.110742603
66	7.916666667	0.994672651	0.110770971
67	8	1.016386039	0.106445112
68	8.083333333	1.018748605	0.11114543
69	8.166666667	1.04184517	0.122002937
70	8.25	1.009510471	0.120425535
71	8.333333333	1.012965953	0.115409064
72	8.416666667	1.017837294	0.112254625
73	8.5	1.023953906	0.124440599
74	8.583333333	1.030801073	0.132532541
75	8.666666667	1.008074545	0.11432084
76	8.75	1.019516583	0.117971524
77	8.833333333	1.030100289	0.215429753
78	8.916666667	0.998172947	0.1091488
79	9	1.005316541	0.112647529
80	9.083333333	1.019748367	0.123083132
81	9.166666667	1.001771138	0.122008279
82	9.25	1.017884819	0.120066134
83	9.333333333	1.030485266	0.121251347
84	9.416666667	1.03007958	0.121388334
85	9.5	1.030412845	0.124118805
86	9.583333333	1.031859602	0.121631476
87	9.666666667	1.040035157	0.124287514
88	9.75	1.025986016	0.126925826
89	9.833333333	1.032230172	0.125091495
90	9.916666667	1.052251364	0.137387421
91	10	1.031753139	0.139112194
92	10.08333333	1.064258172	0.168412728
93	10.16666667	1.083453345	0.176319655
94	10.25	1.072859415	0.159432253
95	10.33333333	1.064955381	0.175071146
96	10.41666667	1.082605558	0.181919935
97	10.5	1.08398392	0.186563944
98	10.58333333	1.084766868	0.174513292
99	10.66666667	1.057059105	0.175964514
100	10.75	1.075875606	0.176688346
101	10.83333333	1.11862662	0.199678183
102	10.91666667	1.108079282	0.21994929
103	11	1.098699903	0.179223011
104	11.08333333	1.076452878	0.179228648
105	11.16666667	1.075362711	0.185776673
106	11.25	1.060334815	0.216645835
107	11.33333333	1.079588657	0.201782554
108	11.41666667	1.099724625	0.202802615
109	11.5	1.067726779	0.195843311
110	11.58333333	1.077564475	0.179651455
111	11.66666667	1.067174672	0.202901586
112	11.75	1.113383558	0.214131057
113	11.83333333	1.08541292	0.164940943
114	11.91666667	1.094668525	0.167811774
115	12	1.088781658	0.170554758
116	12.08333333	1.077875428	0.169124732
117	12.16666667	1.110113238	0.169596873
118	12.25	1.094685724	0.1892326
119	12.33333333	1.117926009	0.16904684
120	12.41666667	1.12601285	0.171714252
121	12.5	1.107353246	0.172174674
122	12.58333333	1.106813389	0.179475251
123	12.66666667	1.104568315	0.16127761
124	12.75	1.112476929	0.173017362
125	12.83333333	1.106156234	0.170601708
126	12.91666667	1.103136592	0.182798627
127	13	1.129711044	0.185954671
128	13.08333333	1.119851968	0.177934921
129	13.16666667	1.129821193	0.179232169
130	13.25	1.124131167	0.178178909
131	13.33333333	1.124362886	0.182439422
132	13.41666667	1.130419892	0.192090584
133	13.5	1.116001338	0.186691235
134	13.58333333	1.128027837	0.193046866
135	13.66666667	1.10241982	0.192305682
136	13.75	1.130460953	0.185649409
137	13.83333333	1.147424938	0.197216468
138	13.91666667	1.128213512	0.209148515
139	14	1.143910706	0.201395018
140	14.08333333	1.143040956	0.2216737
141	14.16666667	1.125472675	0.216534921
142	14.25	1.144858562	0.230237886
143	14.33333333	1.143360892	0.221539371
144	14.41666667	1.151174416	0.215673775
145	14.5	1.136553619	0.218783859
146	14.58333333	1.13343865	0.210048535
147	14.66666667	1.16157096	0.221334542
148	14.75	1.14075821	0.217826346
149	14.83333333	1.13071428	0.216566283
150	14.91666667	1.15722998	0.228154482
151	15	1.153551729	0.225126236
