# Supplementary material for: PLK1 inhibition delays mitotic entry revealing changes to the phosphoproteome of mammalian cells early in division
Source: EMBO J. 2025 Mar 3;44(7):1891–920. doi: 10.1038/s44318-025-00400-9 (PMC11962124; doi:10.1038/s44318-025-00400-9)
Supplement: Supplementary file 9 — Source data Fig. 3 [file 44318_2025_400_MOESM9_ESM.zip › Figure 3/3C/E2_RPE_DMSO.csv]

	time	Mean	StandardDeviation
1	2.5	1.012564169	0.037289765
2	2.583333333	1.003050133	0.03223014
3	2.666666667	1.010615089	0.028491697
4	2.75	1.01265486	0.030583503
5	2.833333333	0.998151252	0.02807003
6	2.916666667	0.978827801	0.036109517
7	3	0.985166883	0.03743268
8	3.083333333	0.989186708	0.03721067
9	3.166666667	0.988102974	0.048612489
10	3.25	0.992579166	0.047354726
11	3.333333333	0.984612527	0.05490779
12	3.416666667	0.991530296	0.0576271
13	3.5	0.976253355	0.053077106
14	3.583333333	1.004763605	0.076215386
15	3.666666667	1.008963063	0.066909287
16	3.75	1.012435848	0.081220166
17	3.833333333	1.009984365	0.066365698
18	3.916666667	1.0141848	0.068489419
19	4	0.994081221	0.062041071
20	4.083333333	0.989326388	0.062676398
21	4.166666667	0.995086185	0.072977174
22	4.25	0.988576391	0.072425144
23	4.333333333	0.997216681	0.082692308
24	4.416666667	1.004936714	0.092632073
25	4.5	0.996260882	0.0889199
26	4.583333333	0.995567923	0.094177571
27	4.666666667	1.006673232	0.092273089
28	4.75	1.015182459	0.090969198
29	4.833333333	1.011351313	0.080809173
30	4.916666667	1.005627107	0.089002786
31	5	0.994419558	0.08365711
32	5.083333333	0.990125604	0.079461956
33	5.166666667	1.003734898	0.080693532
34	5.25	1.014492987	0.08954576
35	5.333333333	1.029925989	0.094150236
36	5.416666667	1.025030942	0.088128323
37	5.5	1.036904248	0.094898595
38	5.583333333	1.033458808	0.099987583
39	5.666666667	1.025004587	0.093269499
40	5.75	1.040362759	0.103433557
41	5.833333333	1.043350754	0.103302514
42	5.916666667	1.042915236	0.101215382
43	6	1.049026644	0.116169575
44	6.083333333	1.057883682	0.118943233
45	6.166666667	1.052474777	0.113420326
46	6.25	1.067389436	0.126814042
47	6.333333333	1.050499392	0.109555632
48	6.416666667	1.053157659	0.114192469
49	6.5	1.043736547	0.108527263
50	6.583333333	1.028157065	0.08910284
51	6.666666667	1.047961357	0.094286545
52	6.75	1.022249698	0.086214494
53	6.833333333	1.030389027	0.101053503
54	6.916666667	1.02593828	0.097532351
55	7	1.021627961	0.091549586
56	7.083333333	1.019720688	0.086215303
57	7.166666667	1.038450174	0.089812534
58	7.25	1.024480523	0.089024219
59	7.333333333	1.045107735	0.088756557
60	7.416666667	1.039229064	0.098552187
61	7.5	1.057289135	0.099669743
62	7.583333333	1.046792602	0.102542112
63	7.666666667	1.028924763	0.08118055
64	7.75	1.027428341	0.082741535
65	7.833333333	1.023428723	0.091090701
66	7.916666667	1.041121273	0.106135052
67	8	1.051925225	0.124779792
68	8.083333333	1.051722758	0.150637432
69	8.166666667	1.052529856	0.125236908
70	8.25	1.024622425	0.103113359
71	8.333333333	1.040009129	0.116744908
72	8.416666667	1.047249855	0.153075885
73	8.5	1.042010885	0.121230105
74	8.583333333	1.044192786	0.110057637
75	8.666666667	1.039904492	0.098512058
76	8.75	1.040895043	0.107009633
77	8.833333333	1.045053971	0.119736875
78	8.916666667	1.021878219	0.103578373
79	9	1.02498047	0.104663605
80	9.083333333	1.027076791	0.090162419
81	9.166666667	1.04597939	0.12098418
82	9.25	1.039973295	0.129051812
83	9.333333333	1.039504799	0.126303879
84	9.416666667	1.054028446	0.146734814
85	9.5	1.038675359	0.118376171
86	9.583333333	1.063173026	0.13207658
87	9.666666667	1.060219178	0.15456223
88	9.75	1.073941201	0.139320958
89	9.833333333	1.066449397	0.139378293
90	9.916666667	1.067324474	0.134177555
91	10	1.048947552	0.10886316
92	10.08333333	1.046134963	0.107385243
93	10.16666667	1.064203613	0.129812206
94	10.25	1.062382028	0.113187676
95	10.33333333	1.078716559	0.120837505
96	10.41666667	1.068173555	0.125353956
97	10.5	1.072932256	0.125846525
98	10.58333333	1.063781613	0.101051966
99	10.66666667	1.041233966	0.102001706
100	10.75	1.047204959	0.097773659
101	10.83333333	1.044059512	0.104247001
102	10.91666667	1.057411269	0.110877378
103	11	1.049665324	0.087515979
104	11.08333333	1.058595892	0.087461657
105	11.16666667	1.060390386	0.094765204
106	11.25	1.054921902	0.108459198
107	11.33333333	1.040354395	0.121078336
108	11.41666667	1.04528111	0.128233405
109	11.5	1.02677825	0.115299378
110	11.58333333	1.045060842	0.130625708
111	11.66666667	1.047428289	0.136281448
112	11.75	1.05090655	0.115958474
113	11.83333333	1.056021028	0.12324665
114	11.91666667	1.041077887	0.112552712
115	12	1.053629474	0.122676039
116	12.08333333	1.062744694	0.130204949
117	12.16666667	1.046716037	0.12922349
118	12.25	1.062062762	0.146582123
119	12.33333333	1.078203331	0.16804009
120	12.41666667	1.057355943	0.143202956
121	12.5	1.096402043	0.27227467
122	12.58333333	1.071532761	0.167381862
123	12.66666667	1.082421105	0.153393836
124	12.75	1.062418118	0.132491283
125	12.83333333	1.064476426	0.141635839
126	12.91666667	1.065420572	0.146283914
127	13	1.08185153	0.155340443
128	13.08333333	1.100436817	0.116213018
129	13.16666667	1.074129238	0.120981268
130	13.25	1.112611843	0.12131599
131	13.33333333	1.083425491	0.146096565
132	13.41666667	1.058528409	0.104857417
133	13.5	1.072526473	0.110723208
134	13.58333333	1.075177237	0.11164912
135	13.66666667	1.057941168	0.09058162
136	13.75	1.07675472	0.103139178
137	13.83333333	1.072074365	0.094395569
138	13.91666667	1.087352929	0.110374095
139	14	1.084671548	0.122780905
140	14.08333333	1.06685035	0.127796372
141	14.16666667	1.056549858	0.111976126
142	14.25	1.066382336	0.118583848
143	14.33333333	1.076409803	0.123686706
144	14.41666667	1.071462074	0.112470069
145	14.5	1.066106468	0.097781904
146	14.58333333	1.055306828	0.082182371
147	14.66666667	1.072866812	0.076939558
148	14.75	1.056991263	0.084924353
149	14.83333333	1.0777744	0.106428983
150	14.91666667	1.088552371	0.096882077
151	15	1.083518265	0.10183587
