# Supplementary material for: PLK1 inhibition delays mitotic entry revealing changes to the phosphoproteome of mammalian cells early in division
Source: EMBO J. 2025 Mar 3;44(7):1891–920. doi: 10.1038/s44318-025-00400-9 (PMC11962124; doi:10.1038/s44318-025-00400-9)
Supplement: Supplementary file 9 — Source data Fig. 3 [file 44318_2025_400_MOESM9_ESM.zip › Figure 3/3C/E4_RPE_BI2536.csv]

	time	Mean	StandardDeviation
1	2.5	0.999977711	0.036022659
2	2.583333333	1.006693783	0.026232853
3	2.666666667	1.003276815	0.026200437
4	2.75	0.996848225	0.020259073
5	2.833333333	0.99068751	0.032444688
6	2.916666667	1.002940116	0.03839761
7	3	1.00311139	0.045971746
8	3.083333333	1.004909202	0.044430068
9	3.166666667	1.002468027	0.045694616
10	3.25	1.012622711	0.056257902
11	3.333333333	1.015174777	0.055225808
12	3.416666667	1.006182125	0.054862367
13	3.5	1.006170601	0.059823869
14	3.583333333	1.006333637	0.067141247
15	3.666666667	1.008318164	0.06545825
16	3.75	1.011928639	0.07230353
17	3.833333333	1.012577883	0.072364656
18	3.916666667	1.001018099	0.067706299
19	4	1.009942237	0.080462234
20	4.083333333	1.012813174	0.080875255
21	4.166666667	0.998689624	0.07580865
22	4.25	1.003072623	0.07741278
23	4.333333333	1.001748753	0.07811061
24	4.416666667	1.001909699	0.081003725
25	4.5	1.002174791	0.080631027
26	4.583333333	1.004627014	0.086209419
27	4.666666667	1.016189216	0.090234773
28	4.75	1.013601651	0.081630996
29	4.833333333	1.016382434	0.078817856
30	4.916666667	1.014729754	0.083494365
31	5	1.018737422	0.085174006
32	5.083333333	1.030176539	0.0866843
33	5.166666667	1.015250584	0.071597083
34	5.25	1.025639018	0.080701067
35	5.333333333	1.020670578	0.081218989
36	5.416666667	1.011165559	0.080065376
37	5.5	1.008489447	0.076961478
38	5.583333333	1.002504776	0.079445479
39	5.666666667	1.000059383	0.076215642
40	5.75	1.003684351	0.088306336
41	5.833333333	1.009436711	0.079197407
42	5.916666667	1.01929692	0.086501311
43	6	1.016632319	0.085204043
44	6.083333333	1.006243323	0.075947857
45	6.166666667	1.00831432	0.080656941
46	6.25	1.015811391	0.087463364
47	6.333333333	1.015444162	0.088201248
48	6.416666667	1.018902753	0.090021327
49	6.5	1.01420913	0.080428307
50	6.583333333	1.029036685	0.08467017
51	6.666666667	1.041019663	0.090263851
52	6.75	1.032537621	0.084102697
53	6.833333333	1.041598045	0.089484283
54	6.916666667	1.034116717	0.090152441
55	7	1.03343845	0.086976685
56	7.083333333	1.049434041	0.09471061
57	7.166666667	1.042282386	0.096063987
58	7.25	1.0357621	0.096666148
59	7.333333333	1.033051045	0.090208963
60	7.416666667	1.03212867	0.081989736
61	7.5	1.041383934	0.089017409
62	7.583333333	1.032650063	0.074303291
63	7.666666667	1.039331637	0.079308089
64	7.75	1.044478985	0.086459015
65	7.833333333	1.051324676	0.079250605
66	7.916666667	1.038659972	0.082840034
67	8	1.06136401	0.085806958
68	8.083333333	1.059350861	0.083776853
69	8.166666667	1.054136081	0.079649409
70	8.25	1.057854683	0.07702885
71	8.333333333	1.064525184	0.081327083
72	8.416666667	1.051827454	0.082194745
73	8.5	1.060417259	0.088718983
74	8.583333333	1.064299627	0.098872079
75	8.666666667	1.055065611	0.091699453
76	8.75	1.05113649	0.101081159
77	8.833333333	1.057576074	0.100059943
78	8.916666667	1.056758666	0.097363523
79	9	1.065478301	0.096590334
80	9.083333333	1.06350249	0.096936689
81	9.166666667	1.063932248	0.093832243
82	9.25	1.059877913	0.095764627
83	9.333333333	1.060439547	0.102377976
84	9.416666667	1.058942127	0.09619276
85	9.5	1.058611756	0.097970196
86	9.583333333	1.053993023	0.097486877
87	9.666666667	1.056012065	0.097712878
88	9.75	1.049343598	0.102646335
89	9.833333333	1.06464909	0.1064002
90	9.916666667	1.065086609	0.101996372
91	10	1.070212838	0.107963531
92	10.08333333	1.065395122	0.107070668
93	10.16666667	1.06050494	0.111446378
94	10.25	1.066788694	0.11918364
95	10.33333333	1.072447942	0.107249758
96	10.41666667	1.072404528	0.10594601
97	10.5	1.078190895	0.112288656
98	10.58333333	1.069726591	0.107514105
99	10.66666667	1.075397612	0.103628676
100	10.75	1.064777486	0.09873279
101	10.83333333	1.076404309	0.104060665
102	10.91666667	1.06400024	0.107101921
103	11	1.072623297	0.118515662
104	11.08333333	1.0741385	0.109908849
105	11.16666667	1.072902107	0.11178286
106	11.25	1.079513451	0.118687676
107	11.33333333	1.081675831	0.110580225
108	11.41666667	1.082251241	0.106360218
109	11.5	1.082891989	0.110145788
110	11.58333333	1.084724074	0.122129401
111	11.66666667	1.072699156	0.119195014
112	11.75	1.068915176	0.112601173
113	11.83333333	1.081310297	0.127052104
114	11.91666667	1.086559961	0.12089995
115	12	1.078119961	0.120503411
116	12.08333333	1.084619249	0.12422429
117	12.16666667	1.092491266	0.126428838
118	12.25	1.098266262	0.120341077
119	12.33333333	1.102746267	0.132851099
120	12.41666667	1.09821891	0.135906377
121	12.5	1.104745805	0.126006098
122	12.58333333	1.121765216	0.13127836
123	12.66666667	1.103936489	0.127912108
124	12.75	1.120544996	0.145291989
125	12.83333333	1.128484305	0.142865424
126	12.91666667	1.11969922	0.140982796
127	13	1.119297621	0.153653243
128	13.08333333	1.111379806	0.145383783
129	13.16666667	1.137225146	0.156234922
130	13.25	1.113130964	0.147996171
131	13.33333333	1.114233219	0.157421314
132	13.41666667	1.118502894	0.171592404
133	13.5	1.120455066	0.168335694
134	13.58333333	1.13407082	0.190803588
135	13.66666667	1.138471058	0.176875197
136	13.75	1.143627159	0.169569805
137	13.83333333	1.133272388	0.154225907
138	13.91666667	1.1309648	0.161408359
139	14	1.126308106	0.152976214
140	14.08333333	1.121462336	0.154206901
141	14.16666667	1.131143387	0.155476126
142	14.25	1.119766844	0.155760818
143	14.33333333	1.114867482	0.148544582
144	14.41666667	1.127001618	0.162959732
145	14.5	1.135246596	0.16698145
146	14.58333333	1.142977668	0.153610453
147	14.66666667	1.145050069	0.169820635
148	14.75	1.154047052	0.167326926
149	14.83333333	1.149592893	0.169290494
150	14.91666667	1.161727367	0.162325677
151	15	1.155051335	0.167042897
