# Supplementary material for: PLK1 inhibition delays mitotic entry revealing changes to the phosphoproteome of mammalian cells early in division
Source: EMBO J. 2025 Mar 3;44(7):1891–920. doi: 10.1038/s44318-025-00400-9 (PMC11962124; doi:10.1038/s44318-025-00400-9)
Supplement: Supplementary file 9 — Source data Fig. 3 [file 44318_2025_400_MOESM9_ESM.zip › Figure 3/3C/PercentCellswithCondensedChromosomesat15hours.xlsx]

## Sheet: Sheet1
HeLa	Ctrl (DMSO)	BI2536
	0	61.8182
RPE	Ctrl (DMSO)	BI2536
	0	33.871
U2OS	Ctrl (DMSO)	BI2536
	3.22581	32.0988
