# Supplementary material for: PLK1 inhibition delays mitotic entry revealing changes to the phosphoproteome of mammalian cells early in division
Source: EMBO J. 2025 Mar 3;44(7):1891–920. doi: 10.1038/s44318-025-00400-9 (PMC11962124; doi:10.1038/s44318-025-00400-9)
Supplement: Supplementary file 9 — Source data Fig. 3 [file 44318_2025_400_MOESM9_ESM.zip › Figure 3/3E/Numerical Data.xlsx]

## Sheet: DMSO
Hours	H3S10ph dotted pattern	H3S10ph full pattern	no H3S10ph staining
1	12.963	0.925926	86.1111
5	6.18557	0	93.8144
8	2.44898	6.53061	91.0204
10	3.57143	0.714286	95.7143

## Sheet: BI2536
Hours	H3S10ph dotted pattern	H3S10ph full pattern	no H3S10ph staining
1	4.16667	0	95.8333
5	0	0.961538	99.0385
8	27.64	0.588235	71.7647
10	34.3629	4.63321	61.0039
14	74.2857	0	25.7143
17	77.55	4.08163	18.3673
