# Supplementary material for: PLK1 inhibition delays mitotic entry revealing changes to the phosphoproteome of mammalian cells early in division
Source: EMBO J. 2025 Mar 3;44(7):1891–920. doi: 10.1038/s44318-025-00400-9 (PMC11962124; doi:10.1038/s44318-025-00400-9)
Supplement: Supplementary file 10 — Source data Fig. 4 [file 44318_2025_400_MOESM10_ESM.zip]

Archive with 18 entries (18 files):
- Figure 4/4A/20220803_HeLaKyotoEB3eGFP_MTDynamics_Z3_1_DMSO-prometaphase.tif
- Figure 4/4A/20220803_HeLaKyotoEB3eGFP_MTDynamics_Z3_2_DMSO-prophase.tif
- Figure 4/4A/20220803_HeLaKyotoEB3eGFP_MTDynamics_Z4_3_BI2536-prolongedprophase.tif
- Figure 4/4A/20220803_HeLaKyotoEB3eGFP_MTDynamics_Z4_7_BI2536-polo.tif
- Figure 4/4B/example image.tif
- Figure 4/4B/MAX_colored.tif
- Figure 4/4B/Numerical Data.csv
- Figure 4/4C/video_BI2536.mp4
- Figure 4/4C/video_DMSO.mp4
- Figure 4/4D/C3-20220705_D6_1-1-2.tif
- Figure 4/4D/MAX_20220705_D6_1-1-2.tif
- Figure 4/4E/Numerical Data.xlsx
- Figure 4/4F/BI2536_20220119_D6_1-2Cell1-1.tif
- Figure 4/4F/DMSO_20220119_D5_3-2Cell1-1.tif
- Figure 4/4G/Numerical Data.xlsx
- Figure 4/4H/BI2536-MAX_20220927_D6_1-4-1.tif
- Figure 4/4H/DMSO-MAX_20220927_D5_2-1-1.tif
- Figure 4/4I/Numerical Data.xlsx
