# Supplementary material for: PLK1 inhibition delays mitotic entry revealing changes to the phosphoproteome of mammalian cells early in division
Source: EMBO J. 2025 Mar 3;44(7):1891–920. doi: 10.1038/s44318-025-00400-9 (PMC11962124; doi:10.1038/s44318-025-00400-9)
Supplement: Supplementary file 10 — Source data Fig. 4 [file 44318_2025_400_MOESM10_ESM.zip › Figure 4/4B/Numerical Data.csv]

nTrack	sF	eF	vMicPerMin	trackType	lifetime	totalDispPix	Type	Cellno	Celltypeno
1	1	17	4.392867339	1	16	35.46733381	G2	1	G21
2	1	11	4.317934253	1	10	21.78895976	G2	1	G21
3	1	11	7.837511815	1	10	39.54928898	G2	1	G21
4	1	10	7.253202762	1	9	32.94069814	G2	1	G21
5	1	10	10.51861748	1	9	47.77070413	G2	1	G21
6	1	9	6.404365749	1	8	25.85393096	G2	1	G21
7	1	9	8.614653998	1	8	34.77669429	G2	1	G21
8	1	8	5.196362033	1	7	18.35514893	G2	1	G21
9	1	8	15.93263431	1	7	56.27896473	G2	1	G21
10	1	8	12.70210245	1	7	44.86773261	G2	1	G21
11	1	7	3.946795896	1	6	11.94968315	G2	1	G21
12	1	7	5.381257708	1	6	16.29279199	G2	1	G21
13	1	7	11.69104302	1	6	35.39687975	G2	1	G21
14	1	6	6.661627478	1	5	16.80779796	G2	1	G21
15	1	6	4.992701769	1	5	12.59697017	G2	1	G21
16	1	6	10.1866617	1	5	25.70173014	G2	1	G21
17	1	6	3.475363198	1	5	8.768608373	G2	1	G21
18	1	5	3.904023638	1	4	7.880121278	G2	1	G21
19	1	5	3.39975861	1	4	6.862281751	G2	1	G21
20	1	5	16.70216901	1	4	33.71268456	G2	1	G21
21	1	5	4.16845201	1	4	8.413859757	G2	1	G21
22	1	5	9.365590697	1	4	18.90408393	G2	1	G21
23	1	5	9.028089955	1	4	18.22285169	G2	1	G21
24	1	5	4.94627255	1	4	9.983860545	G2	1	G21
25	1	5	2.686492569	1	4	5.422581732	G2	1	G21
26	1	5	14.14148209	1	4	28.54403667	G2	1	G21
27	1	4	4.067413594	1	3	6.157438207	G2	1	G21
28	1	4	13.84851109	1	3	20.9645145	G2	1	G21
29	1	4	8.155253269	1	3	12.34579836	G2	1	G21
30	1	4	7.157413892	1	3	10.83522311	G2	1	G21
31	1	4	4.679140516	1	3	7.083498621	G2	1	G21
32	1	4	18.66844605	1	3	28.26115425	G2	1	G21
33	1	4	4.372525364	1	3	6.619330469	G2	1	G21
34	1	4	9.450564864	1	3	14.30670076	G2	1	G21
35	1	4	11.74203943	1	3	17.7756406	G2	1	G21
36	1	3	2.299528041	1	2	2.320754371	G2	1	G21
37	1	3	4.411910992	1	2	4.452636166	G2	1	G21
38	1	3	17.09172399	1	2	17.24949314	G2	1	G21
39	1	3	5.458062044	1	2	5.508443959	G2	1	G21
40	1	3	4.90616122	1	2	4.951448685	G2	1	G21
41	1	3	7.431410271	1	2	7.500007637	G2	1	G21
42	1	3	3.582882403	1	2	3.615955036	G2	1	G21
43	1	3	10.43249452	1	2	10.5287941	G2	1	G21
44	1	3	3.190013167	1	2	3.219459328	G2	1	G21
45	1	3	4.463063334	1	2	4.504260681	G2	1	G21
46	1	3	3.346893804	1	2	3.377788088	G2	1	G21
47	1	3	6.403784259	1	2	6.462895884	G2	1	G21
48	1	3	3.226783113	1	2	3.256568688	G2	1	G21
49	1	3	10.24254016	1	2	10.33708631	G2	1	G21
50	1	3	6.750024136	1	2	6.812331809	G2	1	G21
51	1	3	3.153121385	1	2	3.182227008	G2	1	G21
52	1	3	13.27636565	1	2	13.39891624	G2	1	G21
53	1	3	8.846747888	1	2	8.928409858	G2	1	G21
54	1	3	1.788512804	1	2	1.805022089	G2	1	G21
55	1	3	12.72039516	1	2	12.83781373	G2	1	G21
56	2	11	3.785998451	1	9	17.19425697	G2	1	G21
57	2	9	2.069557507	1	7	7.310313642	G2	1	G21
58	2	8	5.811100748	1	6	17.59422441	G2	1	G21
59	2	7	9.936620993	1	5	25.07085823	G2	1	G21
60	2	6	6.568041762	1	4	13.25733921	G2	1	G21
61	2	6	9.074540245	1	4	18.31660981	G2	1	G21
62	2	6	8.072855391	1	4	16.29474753	G2	1	G21
63	2	5	10.92139179	1	3	16.53330637	G2	1	G21
64	2	5	7.263749434	1	3	10.99619875	G2	1	G21
65	2	5	14.56352692	1	3	22.04693843	G2	1	G21
66	2	4	13.55532483	1	2	13.68045041	G2	1	G21
67	2	4	10.79489345	1	2	10.89453823	G2	1	G21
68	2	4	12.40498851	1	2	12.51949565	G2	1	G21
69	3	17	4.181943883	1	14	29.54382404	G2	1	G21
70	3	17	4.766758044	1	14	33.67531101	G2	1	G21
71	3	10	3.236288902	1	7	11.43156778	G2	1	G21
72	3	7	4.172052551	1	4	8.421127312	G2	1	G21
73	3	7	9.014412343	1	4	18.19524396	G2	1	G21
74	3	6	1.894290783	1	3	2.867664714	G2	1	G21
75	3	6	7.875124087	1	3	11.92172589	G2	1	G21
76	3	6	9.493664941	1	3	14.37194765	G2	1	G21
77	3	5	12.18083195	1	2	12.29326997	G2	1	G21
78	3	5	2.276438783	1	2	2.297451982	G2	1	G21
79	3	5	10.89039948	1	2	10.99092586	G2	1	G21
80	3	5	6.21316848	1	2	6.270520581	G2	1	G21
81	3	5	5.461125548	1	2	5.511535742	G2	1	G21
82	3	5	3.349640534	1	2	3.380560173	G2	1	G21
83	3	5	11.26848729	1	2	11.37250369	G2	1	G21
84	4	18	5.257721651	1	14	37.14377994	G2	1	G21
85	4	13	5.583726295	1	9	25.35870683	G2	1	G21
86	4	12	6.436180569	1	8	25.98236494	G2	1	G21
87	4	9	15.24328819	1	5	38.45998729	G2	1	G21
88	4	9	2.625647389	1	5	6.6247101	G2	1	G21
89	4	8	8.980499743	1	4	18.12679268	G2	1	G21
90	4	8	5.822666372	1	4	11.7528277	G2	1	G21
91	4	7	9.366941942	1	3	14.18010853	G2	1	G21
92	4	7	6.45071746	1	3	9.765393469	G2	1	G21
93	4	6	16.28749204	1	2	16.43783754	G2	1	G21
94	4	6	5.82448364	1	2	5.878247895	G2	1	G21
95	4	6	13.03181455	1	2	13.15210775	G2	1	G21
96	4	6	17.50542018	1	2	17.66700804	G2	1	G21
97	4	6	13.05541578	1	2	13.17592684	G2	1	G21
98	4	6	5.193346674	1	2	5.241285072	G2	1	G21
99	4	6	11.94737194	1	2	12.05765495	G2	1	G21
100	4	6	18.74783772	1	2	18.92089401	G2	1	G21
101	4	6	8.783357978	1	2	8.864434813	G2	1	G21
102	4	6	20.03490873	1	2	20.21984563	G2	1	G21
103	5	14	8.346942536	1	9	37.90795922	G2	1	G21
104	5	13	7.98603471	1	8	32.23900667	G2	1	G21
105	5	13	5.946815543	1	8	24.00683604	G2	1	G21
106	5	12	4.042844062	1	7	14.28056867	G2	1	G21
107	5	11	4.442503949	1	6	13.45053456	G2	1	G21
108	5	10	10.04062394	1	5	25.33326565	G2	1	G21
109	5	9	10.05656759	1	4	20.29879416	G2	1	G21
110	5	8	15.74859327	1	3	23.8409465	G2	1	G21
111	5	8	10.78386662	1	3	16.32511442	G2	1	G21
112	5	8	11.59447613	1	3	17.55225247	G2	1	G21
113	5	7	5.467997987	1	2	5.518471618	G2	1	G21
114	5	7	11.92554785	1	2	12.0356294	G2	1	G21
115	5	7	12.9807756	1	2	13.10059768	G2	1	G21
116	6	14	5.668108746	1	8	22.88171818	G2	1	G21
117	6	12	10.30933273	1	6	31.21348629	G2	1	G21
118	6	11	10.09431502	1	5	25.46873239	G2	1	G21
119	6	11	11.62845617	1	5	29.33948838	G2	1	G21
120	6	10	5.780149296	1	4	11.66700863	G2	1	G21
121	6	10	6.445201601	1	4	13.00939108	G2	1	G21
122	6	10	4.108429579	1	4	8.292706793	G2	1	G21
123	6	10	9.835954306	1	4	19.85349475	G2	1	G21
124	6	10	3.227440823	1	4	6.514464937	G2	1	G21
125	6	9	3.849547608	1	3	5.827622634	G2	1	G21
126	6	9	7.447446951	1	3	11.27428852	G2	1	G21
127	6	9	7.758298733	1	3	11.74487028	G2	1	G21
128	6	8	11.22255065	1	2	11.32614302	G2	1	G21
129	6	8	3.079296083	1	2	3.107720244	G2	1	G21
130	6	8	8.486298761	1	2	8.564633522	G2	1	G21
131	6	8	8.247062145	1	2	8.323188577	G2	1	G21
132	7	18	4.167865009	1	11	23.13485603	G2	1	G21
133	7	15	11.69344403	1	8	47.20553238	G2	1	G21
134	7	13	7.090252584	1	6	21.46710245	G2	1	G21
135	7	13	7.249671641	1	6	21.94977428	G2	1	G21
136	7	13	7.307741156	1	6	22.1255909	G2	1	G21
137	7	12	14.74326822	1	5	37.1983985	G2	1	G21
138	7	11	9.410224155	1	4	18.99417485	G2	1	G21
139	7	11	3.78815952	1	4	7.646254021	G2	1	G21
140	7	10	3.112547063	1	3	4.711917233	G2	1	G21
141	7	10	18.84337458	1	3	28.52596912	G2	1	G21
142	7	9	15.06931242	1	2	15.20841322	G2	1	G21
143	7	9	5.480575092	1	2	5.53116482	G2	1	G21
144	7	9	11.99564519	1	2	12.10637379	G2	1	G21
145	7	9	9.748570861	1	2	9.838557319	G2	1	G21
146	7	9	2.197746406	1	2	2.218033217	G2	1	G21
147	7	9	4.178114825	1	2	4.216681889	G2	1	G21
148	8	12	5.089317376	1	4	10.27259101	G2	1	G21
149	8	12	4.65257112	1	4	9.391035527	G2	1	G21
150	8	12	3.90587083	1	4	7.883849763	G2	1	G21
151	8	12	8.137424316	1	4	16.42507742	G2	1	G21
152	8	12	9.41244435	1	4	18.99865623	G2	1	G21
153	8	11	11.91568778	1	3	18.03851748	G2	1	G21
154	8	11	4.984961923	1	3	7.546465166	G2	1	G21
155	8	11	13.48804978	1	3	20.41883156	G2	1	G21
156	8	11	15.75492703	1	3	23.85053485	G2	1	G21
157	8	11	10.4248076	1	3	15.78155434	G2	1	G21
158	8	11	4.557584241	1	3	6.899481129	G2	1	G21
159	8	10	5.048346163	1	2	5.0949461	G2	1	G21
160	8	10	3.371034562	1	2	3.402151683	G2	1	G21
161	8	10	5.059187697	1	2	5.10588771	G2	1	G21
162	8	10	6.191456921	1	2	6.248608609	G2	1	G21
163	8	10	11.4285635	1	2	11.53405753	G2	1	G21
164	8	10	9.556466948	1	2	9.644680146	G2	1	G21
165	8	10	12.38632235	1	2	12.50065719	G2	1	G21
166	9	25	6.94240936	1	16	56.05194312	G2	1	G21
167	9	18	9.695893857	1	9	44.0342733	G2	1	G21
168	9	17	6.581739279	1	8	26.56997424	G2	1	G21
169	9	16	9.042694143	1	7	31.94157694	G2	1	G21
170	9	16	8.691226953	1	7	30.70008673	G2	1	G21
171	9	15	5.704717895	1	6	17.27212988	G2	1	G21
172	9	15	2.804500459	1	6	8.491164165	G2	1	G21
173	9	13	9.831662878	1	4	19.84483267	G2	1	G21
174	9	13	8.841171201	1	4	17.84556339	G2	1	G21
175	9	13	15.61565306	1	4	31.51959399	G2	1	G21
176	9	13	9.095425065	1	4	18.35876502	G2	1	G21
177	9	12	9.700321292	1	3	14.68479356	G2	1	G21
178	9	12	9.718147538	1	3	14.71177975	G2	1	G21
179	9	11	2.600890062	1	2	2.624898185	G2	1	G21
180	9	11	0.88603409	1	2	0.894212834	G2	1	G21
181	9	11	5.595642996	1	2	5.647294884	G2	1	G21
182	9	11	6.693619524	1	2	6.75540654	G2	1	G21
183	10	26	3.622013113	1	16	29.2435756	G2	1	G21
184	10	23	8.811314121	1	13	57.80221858	G2	1	G21
185	10	18	10.70719625	1	8	43.2241261	G2	1	G21
186	10	17	6.713596695	1	7	23.7144884	G2	1	G21
187	10	16	5.172445527	1	6	15.66057298	G2	1	G21
188	10	15	4.854238722	1	5	12.24761726	G2	1	G21
189	10	15	4.607337319	1	5	11.62466605	G2	1	G21
190	10	14	19.47104867	1	4	39.30156146	G2	1	G21
191	10	14	4.17968119	1	4	8.436525425	G2	1	G21
192	10	13	5.044457024	1	3	7.636531592	G2	1	G21
193	10	13	8.698985117	1	3	13.16892469	G2	1	G21
194	10	13	6.17922502	1	3	9.354395697	G2	1	G21
195	10	12	10.29452593	1	2	10.38955196	G2	1	G21
196	10	12	11.43793557	1	2	11.54351611	G2	1	G21
197	10	12	6.508334432	1	2	6.568411132	G2	1	G21
198	10	12	3.089174375	1	2	3.11768972	G2	1	G21
199	10	12	9.82755177	1	2	9.91826728	G2	1	G21
200	10	12	5.053069057	1	2	5.09971259	G2	1	G21
201	10	12	5.811403221	1	2	5.865046734	G2	1	G21
202	10	12	4.571495351	1	2	4.613693605	G2	1	G21
203	11	21	5.690762891	1	10	28.71646403	G2	1	G21
204	11	20	4.803019442	1	9	21.81309675	G2	1	G21
205	11	19	11.67761921	1	8	47.14164882	G2	1	G21
206	11	17	8.306416346	1	6	25.14927198	G2	1	G21
207	11	16	6.465169106	1	5	16.31211839	G2	1	G21
208	11	15	14.20665785	1	4	28.67559144	G2	1	G21
209	11	15	16.35309247	1	4	33.00808702	G2	1	G21
210	11	14	10.87614974	1	3	16.46481687	G2	1	G21
211	11	13	7.01099994	1	2	7.07571661	G2	1	G21
212	11	13	21.81016738	1	2	22.01149122	G2	1	G21
213	11	13	10.22306884	1	2	10.31743526	G2	1	G21
214	11	13	12.35230278	1	2	12.4663236	G2	1	G21
215	11	13	12.31081076	1	2	12.42444857	G2	1	G21
216	12	21	4.613082117	1	9	20.95048911	G2	1	G21
217	12	21	4.643453552	1	9	21.08842215	G2	1	G21
218	12	20	6.502968605	1	8	26.2519831	G2	1	G21
219	12	19	6.62646251	1	7	23.40670366	G2	1	G21
220	12	19	6.409382793	1	7	22.63991134	G2	1	G21
221	12	18	10.47852483	1	6	31.72574788	G2	1	G21
222	12	16	4.365897774	1	4	8.812396424	G2	1	G21
223	12	15	9.719356805	1	3	14.71361039	G2	1	G21
224	12	15	14.09529541	1	3	21.33810799	G2	1	G21
225	12	15	7.383706183	1	3	11.17779481	G2	1	G21
226	12	15	2.079703772	1	3	3.148351444	G2	1	G21
227	12	15	8.378472165	1	3	12.68371741	G2	1	G21
228	12	14	13.74153877	1	2	13.86838325	G2	1	G21
229	12	14	11.4936658	1	2	11.59976077	G2	1	G21
230	12	14	1.006935159	1	2	1.016229909	G2	1	G21
231	12	14	20.29205118	1	2	20.47936169	G2	1	G21
232	12	14	3.80521126	1	2	3.840336151	G2	1	G21
233	12	14	7.13779758	1	2	7.203684686	G2	1	G21
234	12	14	8.277409322	1	2	8.35381588	G2	1	G21
235	12	14	2.434792811	1	2	2.457267734	G2	1	G21
236	12	14	6.736196351	1	2	6.798376383	G2	1	G21
237	13	24	5.753922392	1	11	31.93869423	G2	1	G21
238	13	19	6.382928525	1	6	19.32554291	G2	1	G21
239	13	18	9.294604652	1	5	23.45100167	G2	1	G21
240	13	17	3.35843302	1	4	6.77886764	G2	1	G21
241	13	16	3.846377668	1	3	5.822823832	G2	1	G21
242	13	16	17.77780564	1	3	26.91286173	G2	1	G21
243	13	16	3.110780059	1	3	4.70924226	G2	1	G21
244	13	16	15.06365358	1	3	22.80405322	G2	1	G21
245	13	16	12.89535895	1	3	19.52158886	G2	1	G21
246	13	16	8.569010839	1	3	12.97216364	G2	1	G21
247	13	15	9.796150493	1	2	9.886576146	G2	1	G21
248	13	15	16.85317437	1	2	17.00874153	G2	1	G21
249	13	15	18.25313743	1	2	18.42162728	G2	1	G21
250	13	15	2.179314969	1	2	2.199431644	G2	1	G21
251	13	15	4.218016392	1	2	4.256951777	G2	1	G21
252	13	15	3.298536486	1	2	3.328984397	G2	1	G21
253	13	15	2.597123392	1	2	2.621096746	G2	1	G21
254	13	15	9.922870554	1	2	10.01446593	G2	1	G21
255	13	15	6.985743263	1	2	7.050226797	G2	1	G21
256	14	23	7.962798026	1	9	36.16335221	G2	1	G21
257	14	22	8.709547607	1	8	35.15977247	G2	1	G21
258	14	20	11.36068532	1	6	34.39665833	G2	1	G21
259	14	18	10.03078889	1	4	20.24676085	G2	1	G21
260	14	17	6.539910194	1	3	9.900417542	G2	1	G21
261	14	17	5.196676502	1	3	7.866968455	G2	1	G21
262	14	17	5.62841148	1	3	8.520548768	G2	1	G21
263	14	17	9.834513772	1	3	14.88794032	G2	1	G21
264	14	17	5.823185705	1	3	8.815406969	G2	1	G21
265	14	16	3.643992829	1	2	3.677629555	G2	1	G21
266	14	16	16.04275829	1	2	16.19084471	G2	1	G21
267	14	16	3.638665892	1	2	3.672253447	G2	1	G21
268	15	24	8.873847138	1	9	40.30091664	G2	1	G21
269	15	24	6.825750595	1	9	30.99940775	G2	1	G21
270	15	21	1.285346923	1	6	3.891634852	G2	1	G21
271	15	21	6.79933468	1	6	20.58629258	G2	1	G21
272	15	20	6.739936379	1	5	17.00537734	G2	1	G21
273	15	19	4.067959279	1	4	8.211019053	G2	1	G21
274	15	19	13.46788008	1	4	27.18439699	G2	1	G21
275	15	19	3.814024334	1	4	7.698461151	G2	1	G21
276	15	19	12.28623853	1	4	24.79929904	G2	1	G21
277	15	18	6.605806457	1	3	10.00017434	G2	1	G21
278	15	18	7.103522576	1	3	10.75363995	G2	1	G21
279	15	17	17.69728975	1	2	17.86064872	G2	1	G21
280	15	17	6.585589495	1	2	6.646379315	G2	1	G21
281	15	17	8.269087496	1	2	8.345417237	G2	1	G21
282	15	17	12.49290781	1	2	12.60822651	G2	1	G21
283	16	23	4.937227487	1	7	17.43980601	G2	1	G21
284	16	21	5.756945674	1	5	14.52521626	G2	1	G21
285	16	20	6.050992318	1	4	12.21369483	G2	1	G21
286	16	19	2.119698218	1	3	3.20889688	G2	1	G21
287	16	19	6.233270412	1	3	9.436212103	G2	1	G21
288	16	18	5.304663227	1	2	5.353629158	G2	1	G21
289	16	18	13.19448239	1	2	13.31627714	G2	1	G21
290	16	18	2.81253962	1	2	2.838501424	G2	1	G21
291	16	18	5.507322709	1	2	5.558159336	G2	1	G21
292	16	18	9.23483528	1	2	9.320079582	G2	1	G21
293	17	32	6.857502571	1	15	51.90601761	G2	1	G21
294	17	27	7.708199279	1	10	38.89675805	G2	1	G21
295	17	21	5.442292605	1	4	10.98505791	G2	1	G21
296	17	21	2.236062851	1	4	4.513406702	G2	1	G21
297	17	20	1.531308579	1	3	2.318165521	G2	1	G21
298	17	20	4.101151202	1	3	6.208511753	G2	1	G21
299	17	20	10.54428036	1	3	15.9624177	G2	1	G21
300	17	19	20.06826898	1	2	20.25351382	G2	1	G21
301	17	19	1.961056163	1	2	1.979158149	G2	1	G21
302	17	19	10.59023428	1	2	10.6879899	G2	1	G21
303	17	19	14.46957432	1	2	14.6031391	G2	1	G21
304	17	19	5.700619116	1	2	5.753240011	G2	1	G21
305	17	19	12.29128233	1	2	12.40473988	G2	1	G21
306	17	19	2.509499664	1	2	2.532664186	G2	1	G21
307	17	19	19.74125141	1	2	19.92347764	G2	1	G21
308	17	19	7.520504084	1	2	7.589923851	G2	1	G21
309	17	19	6.236528112	1	2	6.29409584	G2	1	G21
310	17	19	3.599690055	1	2	3.632917834	G2	1	G21
311	18	42	6.47755986	1	24	78.44822985	G2	1	G21
312	18	31	4.708522276	1	13	30.88790503	G2	1	G21
313	18	25	10.76450098	1	7	38.02352825	G2	1	G21
314	18	24	3.812531114	1	6	11.54317072	G2	1	G21
315	18	23	10.27243799	1	5	25.9181503	G2	1	G21
316	18	23	6.850299588	1	5	17.28383219	G2	1	G21
317	18	22	2.627574225	1	4	5.303657323	G2	1	G21
318	18	22	6.639283394	1	4	13.4011377	G2	1	G21
319	18	22	11.72846428	1	4	23.67345321	G2	1	G21
320	18	22	8.306874648	1	4	16.76710639	G2	1	G21
321	18	22	10.38020165	1	4	20.95203704	G2	1	G21
322	18	21	8.732027093	1	3	13.21894516	G2	1	G21
323	18	21	12.51491065	1	3	18.94564868	G2	1	G21
324	18	21	13.76352345	1	3	20.8358563	G2	1	G21
325	18	20	10.57230434	1	2	10.66989446	G2	1	G21
326	18	20	13.5804659	1	2	13.70582356	G2	1	G21
327	18	20	9.041004139	1	2	9.124459237	G2	1	G21
328	18	20	4.462078714	1	2	4.503266973	G2	1	G21
329	18	20	8.088281813	1	2	8.162942585	G2	1	G21
330	18	20	3.093228744	1	2	3.121781514	G2	1	G21
331	18	20	10.32380144	1	2	10.4190977	G2	1	G21
332	19	34	6.443504259	1	15	48.77236896	G2	1	G21
333	19	29	9.950772714	1	10	50.21312822	G2	1	G21
334	19	28	6.646864925	1	9	30.18699163	G2	1	G21
335	19	28	7.591619939	1	9	34.47763271	G2	1	G21
336	19	27	6.770773925	1	8	27.33309254	G2	1	G21
337	19	27	5.515169954	1	8	22.26431607	G2	1	G21
338	19	26	3.864063333	1	7	13.64906015	G2	1	G21
339	19	26	13.99262318	1	7	49.42624872	G2	1	G21
340	19	25	7.969913625	1	6	24.13044532	G2	1	G21
341	19	24	2.726039184	1	5	6.878006311	G2	1	G21
342	19	24	11.12504334	1	5	28.06933913	G2	1	G21
343	19	23	7.576273421	1	4	15.29241596	G2	1	G21
344	19	23	14.69227861	1	4	29.65579824	G2	1	G21
345	19	22	7.87164219	1	3	11.91645483	G2	1	G21
346	19	22	4.059086159	1	3	6.144831751	G2	1	G21
347	19	21	15.72382332	1	2	15.86896574	G2	1	G21
348	19	21	1.808650431	1	2	1.825345601	G2	1	G21
349	19	21	10.07047579	1	2	10.16343366	G2	1	G21
350	19	21	4.571692081	1	2	4.613892151	G2	1	G21
351	19	21	19.29593911	1	2	19.47405478	G2	1	G21
352	19	21	7.172150043	1	2	7.238354248	G2	1	G21
353	19	21	8.346332554	1	2	8.423375324	G2	1	G21
354	19	21	4.913809374	1	2	4.959167438	G2	1	G21
355	20	27	8.773144727	1	7	30.9894455	G2	1	G21
356	20	25	4.368115197	1	5	11.02109026	G2	1	G21
357	20	24	7.134695696	1	4	14.40110834	G2	1	G21
358	20	23	10.7621777	1	3	16.29228074	G2	1	G21
359	20	22	2.737258654	1	2	2.762525559	G2	1	G21
360	20	22	14.83719313	1	2	14.97415131	G2	1	G21
361	20	22	3.944123429	1	2	3.980530581	G2	1	G21
362	20	22	12.30576092	1	2	12.41935212	G2	1	G21
363	20	22	11.26299519	1	2	11.3669609	G2	1	G21
364	20	22	6.594843532	1	2	6.655718774	G2	1	G21
365	21	32	5.573259033	1	11	30.93587365	G2	1	G21
366	21	28	5.280468209	1	7	18.65223781	G2	1	G21
367	21	26	8.461140243	1	5	21.34810693	G2	1	G21
368	21	26	11.15406055	1	5	28.14255178	G2	1	G21
369	21	25	4.810171783	1	4	9.709146393	G2	1	G21
370	21	24	15.65128385	1	3	23.69363502	G2	1	G21
371	21	24	7.626630185	1	3	11.54554436	G2	1	G21
372	21	24	16.72558243	1	3	25.31995774	G2	1	G21
373	21	24	6.800300525	1	3	10.29460843	G2	1	G21
374	21	23	3.919701003	1	2	3.955882718	G2	1	G21
375	21	23	12.73080496	1	2	12.84831963	G2	1	G21
376	21	23	5.975980491	1	2	6.031143174	G2	1	G21
377	21	23	3.513474138	1	2	3.545906081	G2	1	G21
378	22	29	10.04675748	1	7	35.48823748	G2	1	G21
379	22	29	5.180692915	1	7	18.29980078	G2	1	G21
380	22	28	9.182467429	1	6	27.80168501	G2	1	G21
381	22	27	9.460348225	1	5	23.86918544	G2	1	G21
382	22	27	9.558282869	1	5	24.11628207	G2	1	G21
383	22	27	9.280419785	1	5	23.41521216	G2	1	G21
384	22	27	2.680709932	1	5	6.763637126	G2	1	G21
385	22	26	5.905812779	1	4	11.92065552	G2	1	G21
386	22	25	1.759375189	1	3	2.663423269	G2	1	G21
387	22	25	7.769343718	1	3	11.76159069	G2	1	G21
388	22	25	8.398345801	1	3	12.71380304	G2	1	G21
389	22	25	4.095738559	1	3	6.200317843	G2	1	G21
390	22	24	21.80075255	1	2	22.00198948	G2	1	G21
391	22	24	17.50289913	1	2	17.66446372	G2	1	G21
392	22	24	2.796207158	1	2	2.822018201	G2	1	G21
393	22	24	7.187886603	1	2	7.254236068	G2	1	G21
394	22	24	6.945585297	1	2	7.009698143	G2	1	G21
395	22	24	24.08471137	1	2	24.30703092	G2	1	G21
396	22	24	2.475524346	1	2	2.498375251	G2	1	G21
397	22	24	8.409941286	1	2	8.487571212	G2	1	G21
398	23	35	7.427683029	1	12	44.97747594	G2	1	G21
399	23	32	4.42263217	1	9	20.08555339	G2	1	G21
400	23	31	2.740997115	1	8	11.06519412	G2	1	G21
401	23	29	9.393115284	1	6	28.43946188	G2	1	G21
402	23	27	13.09049289	1	4	26.42265548	G2	1	G21
403	23	27	6.066359355	1	4	12.2447126	G2	1	G21
404	23	26	10.19446776	1	3	15.43285527	G2	1	G21
405	23	26	14.17351557	1	3	21.45652127	G2	1	G21
406	23	25	5.434193705	1	2	5.484355298	G2	1	G21
407	23	25	8.739427771	1	2	8.820099099	G2	1	G21
408	23	25	11.72128992	1	2	11.82948602	G2	1	G21
409	23	25	9.419357373	1	2	9.506304949	G2	1	G21
410	23	25	3.095530716	1	2	3.124104734	G2	1	G21
411	23	25	1.354003199	1	2	1.366501641	G2	1	G21
412	24	43	3.531896074	1	19	33.86273162	G2	1	G21
413	24	32	10.51125377	1	8	42.43312141	G2	1	G21
414	24	30	2.293201546	1	6	6.943108433	G2	1	G21
415	24	29	3.115013698	1	5	7.859418897	G2	1	G21
416	24	28	3.28725329	1	4	6.635194098	G2	1	G21
417	24	27	2.04207509	1	3	3.091387411	G2	1	G21
418	24	27	24.02177065	1	3	36.36526381	G2	1	G21
419	24	27	11.42624182	1	3	17.29757162	G2	1	G21
420	24	26	11.93261319	1	2	12.04275996	G2	1	G21
421	24	26	10.8198433	1	2	10.91971839	G2	1	G21
422	24	26	9.017927628	1	2	9.101169714	G2	1	G21
423	24	26	12.51728582	1	2	12.63282954	G2	1	G21
424	25	33	6.093962092	1	8	24.60085532	G2	1	G21
425	25	31	7.857308895	1	6	23.78951285	G2	1	G21
426	25	30	3.056713289	1	5	7.712322487	G2	1	G21
427	25	29	4.513517314	1	4	9.110360777	G2	1	G21
428	25	29	11.76981778	1	4	23.75692365	G2	1	G21
429	25	28	8.29073746	1	3	12.55090057	G2	1	G21
430	25	28	11.47561431	1	3	17.37231396	G2	1	G21
431	25	27	10.55268795	1	2	10.65009699	G2	1	G21
432	25	27	4.545573152	1	2	4.587532126	G2	1	G21
433	25	27	1.967591203	1	2	1.985753513	G2	1	G21
434	25	27	1.26904575	1	2	1.280759973	G2	1	G21
435	25	27	15.11578145	1	2	15.2553112	G2	1	G21
436	25	27	9.553389101	1	2	9.641573888	G2	1	G21
437	26	40	7.303673325	1	14	51.5976411	G2	1	G21
438	26	39	5.454300467	1	13	35.78020979	G2	1	G21
439	26	31	15.18697306	1	5	38.31789989	G2	1	G21
440	26	31	6.129491455	1	5	15.46517789	G2	1	G21
441	26	31	6.22071683	1	5	15.69534652	G2	1	G21
442	26	30	3.252841172	1	4	6.565734564	G2	1	G21
443	26	30	8.444041146	1	4	17.04397168	G2	1	G21
444	26	30	12.78391649	1	4	25.80384282	G2	1	G21
445	26	30	8.518169804	1	4	17.19359752	G2	1	G21
446	26	30	6.865901727	1	4	13.85855807	G2	1	G21
447	26	30	4.524194464	1	4	9.131912193	G2	1	G21
448	26	29	12.69115885	1	3	19.21246133	G2	1	G21
449	26	29	2.272052385	1	3	3.439537642	G2	1	G21
450	26	29	13.09132299	1	3	19.81824826	G2	1	G21
451	26	29	8.653483846	1	3	13.10004277	G2	1	G21
452	26	29	16.69825335	1	3	25.27858571	G2	1	G21
453	26	28	6.117756846	1	2	6.174228228	G2	1	G21
454	26	28	10.75089453	1	2	10.85013317	G2	1	G21
455	26	28	10.20850914	1	2	10.30274116	G2	1	G21
456	26	28	6.326511202	1	2	6.38490954	G2	1	G21
457	26	28	11.07457392	1	2	11.17680036	G2	1	G21
458	26	28	3.406312087	1	2	3.437754845	G2	1	G21
459	27	32	8.389750909	1	5	21.16798616	G2	1	G21
460	27	31	13.45725674	1	4	27.16295418	G2	1	G21
461	27	31	8.368375436	1	4	16.89124336	G2	1	G21
462	27	31	6.027647896	1	4	12.16657501	G2	1	G21
463	27	30	4.370567486	1	3	6.616366544	G2	1	G21
464	27	30	14.842997	1	3	22.47001312	G2	1	G21
465	27	30	9.051814085	1	3	13.70305345	G2	1	G21
466	27	30	6.619291282	1	3	10.02058829	G2	1	G21
467	27	30	12.78148546	1	3	19.34920191	G2	1	G21
468	27	29	9.15280187	1	2	9.237288943	G2	1	G21
469	27	29	5.574023468	1	2	5.625475792	G2	1	G21
470	27	29	9.537252635	1	2	9.625288471	G2	1	G21
471	27	29	3.887067564	1	2	3.922948048	G2	1	G21
472	27	29	2.853581377	1	2	2.879922026	G2	1	G21
473	27	29	9.441713143	1	2	9.528867079	G2	1	G21
474	27	29	2.892481818	1	2	2.919181547	G2	1	G21
475	28	36	5.673689294	1	8	22.90424643	G2	1	G21
476	28	34	10.95291773	1	6	33.16206359	G2	1	G21
477	28	33	2.525911547	1	5	6.373068906	G2	1	G21
478	28	33	8.16280992	1	5	20.5953966	G2	1	G21
479	28	33	9.684287722	1	5	24.434202	G2	1	G21
480	28	33	9.364239976	1	5	23.62669695	G2	1	G21
481	28	32	4.373906338	1	4	8.828561403	G2	1	G21
482	28	32	5.007820953	1	4	10.10809363	G2	1	G21
483	28	32	4.344239985	1	4	8.768681013	G2	1	G21
484	28	31	4.612267007	1	3	6.98226242	G2	1	G21
485	28	31	11.8018697	1	3	17.86621441	G2	1	G21
486	28	30	10.26746212	1	2	10.36223832	G2	1	G21
487	28	30	11.56401505	1	2	11.67075939	G2	1	G21
488	28	30	2.622298445	1	2	2.646504182	G2	1	G21
489	28	30	7.107363294	1	2	7.172969469	G2	1	G21
490	28	30	3.645805505	1	2	3.679458963	G2	1	G21
491	29	41	6.247710169	1	12	37.83228669	G2	1	G21
492	29	36	14.14101414	1	7	49.95041124	G2	1	G21
493	29	36	8.12542572	1	7	28.70150275	G2	1	G21
494	29	36	8.646896096	1	7	30.54349651	G2	1	G21
495	29	35	4.13635061	1	6	12.52359648	G2	1	G21
496	29	34	8.463651002	1	5	21.35444177	G2	1	G21
497	29	34	11.37976914	1	5	28.71203188	G2	1	G21
498	29	33	6.176985758	1	4	12.46800773	G2	1	G21
499	29	33	15.92957328	1	4	32.15322985	G2	1	G21
500	29	33	13.43784598	1	4	27.12377431	G2	1	G21
501	29	32	6.14517955	1	3	9.302856096	G2	1	G21
502	29	32	7.048056379	1	3	10.66967266	G2	1	G21
503	29	31	1.850946488	1	2	1.868032082	G2	1	G21
504	29	31	13.32849662	1	2	13.45152841	G2	1	G21
505	29	31	12.4822971	1	2	12.59751786	G2	1	G21
506	29	31	1.779387507	1	2	1.795812559	G2	1	G21
507	29	31	8.199030499	1	2	8.274713563	G2	1	G21
508	29	31	2.722128364	1	2	2.747255605	G2	1	G21
509	30	39	9.928581506	1	9	45.09103317	G2	1	G21
510	30	37	7.577061678	1	7	26.7645123	G2	1	G21
511	30	36	2.595920856	1	6	7.859649327	G2	1	G21
512	30	35	2.557795058	1	5	6.453513456	G2	1	G21
513	30	35	3.370339916	1	5	8.503626563	G2	1	G21
514	30	35	9.342352533	1	5	23.57147325	G2	1	G21
515	30	34	11.32136145	1	4	22.85173184	G2	1	G21
516	30	34	3.1248989	1	4	6.307488016	G2	1	G21
517	30	33	6.691435184	1	3	10.12980306	G2	1	G21
518	30	33	11.60381157	1	3	17.56638489	G2	1	G21
519	30	33	1.297171498	1	3	1.963718013	G2	1	G21
520	30	33	14.85350113	1	3	22.48591475	G2	1	G21
521	30	32	11.94527372	1	2	12.05553736	G2	1	G21
522	30	32	6.235271147	1	2	6.292827273	G2	1	G21
523	30	32	11.32378839	1	2	11.42831526	G2	1	G21
524	30	32	5.119588412	1	2	5.166845968	G2	1	G21
525	30	32	11.98076133	1	2	12.09135254	G2	1	G21
526	30	32	7.812787253	1	2	7.884905009	G2	1	G21
527	31	59	3.964431624	1	28	56.01436729	G2	1	G21
528	31	38	7.802943328	1	7	27.56239576	G2	1	G21
529	31	38	8.141903353	1	7	28.75970682	G2	1	G21
530	31	38	5.469688489	1	7	19.32062204	G2	1	G21
531	31	36	6.148083994	1	5	15.51208829	G2	1	G21
532	31	35	11.2324155	1	4	22.67219787	G2	1	G21
533	31	35	6.247475403	1	4	12.61028836	G2	1	G21
534	31	35	11.8923057	1	4	24.00416081	G2	1	G21
535	31	35	7.315793861	1	4	14.76664801	G2	1	G21
536	31	35	6.871002695	1	4	13.86885418	G2	1	G21
537	31	34	22.49871895	1	3	34.05959794	G2	1	G21
538	31	34	6.955438621	1	3	10.52946363	G2	1	G21
539	31	34	7.398346482	1	3	11.19995797	G2	1	G21
540	31	33	4.321121657	1	2	4.361008778	G2	1	G21
541	31	33	1.798345691	1	2	1.814945741	G2	1	G21
542	31	33	2.195479494	1	2	2.21574538	G2	1	G21
543	31	33	3.689487634	1	2	3.72354431	G2	1	G21
544	31	33	15.034645	1	2	15.1734258	G2	1	G21
545	31	33	12.87474078	1	2	12.99358407	G2	1	G21
546	31	33	6.542961258	1	2	6.603357589	G2	1	G21
547	31	33	0.592260344	1	2	0.597727342	G2	1	G21
548	31	33	10.18769677	1	2	10.28173669	G2	1	G21
549	32	45	12.36149064	1	13	81.09137571	G2	1	G21
550	32	43	7.389303726	1	11	41.0163183	G2	1	G21
551	32	41	4.983827708	1	9	22.63424442	G2	1	G21
552	32	40	5.162747859	1	8	20.84161523	G2	1	G21
553	32	38	8.005578016	1	6	24.23842612	G2	1	G21
554	32	38	5.571630937	1	6	16.86918353	G2	1	G21
555	32	36	10.35367734	1	4	20.89849876	G2	1	G21
556	32	36	6.483775227	1	4	13.08725045	G2	1	G21
557	32	36	2.712879792	1	4	5.475843324	G2	1	G21
558	32	35	7.591798114	1	3	11.49281397	G2	1	G21
559	32	35	10.26803349	1	3	15.54422246	G2	1	G21
560	32	34	6.399303423	1	2	6.458373687	G2	1	G21
561	32	34	2.263199976	1	2	2.284090971	G2	1	G21
562	32	34	4.708894848	1	2	4.7523614	G2	1	G21
563	32	34	11.73734379	1	2	11.84568808	G2	1	G21
564	32	34	7.105661748	1	2	7.171252217	G2	1	G21
565	33	51	5.804792697	1	18	52.72537672	G2	1	G21
566	33	41	7.13975723	1	8	28.8226497	G2	1	G21
567	33	38	3.811221544	1	5	9.616004785	G2	1	G21
568	33	38	6.363004886	1	5	16.05435022	G2	1	G21
569	33	37	6.324865178	1	4	12.76649664	G2	1	G21
570	33	36	10.26673612	1	3	15.54225844	G2	1	G21
571	33	35	5.707430012	1	2	5.760113777	G2	1	G21
572	33	35	1.711651195	1	2	1.727450991	G2	1	G21
573	33	35	5.847494948	1	2	5.901471614	G2	1	G21
574	33	35	18.06303341	1	2	18.22976846	G2	1	G21
575	33	35	3.916320253	1	2	3.95247076	G2	1	G21
576	33	35	6.647194216	1	2	6.708552693	G2	1	G21
577	33	35	3.007262289	1	2	3.035021525	G2	1	G21
578	33	35	5.282914811	1	2	5.331679989	G2	1	G21
579	34	51	5.472963603	1	17	46.9496061	G2	1	G21
580	34	44	6.092598378	1	10	30.74418764	G2	1	G21
581	34	43	9.846582937	1	9	44.71863353	G2	1	G21
582	34	42	8.32319923	1	8	33.60011385	G2	1	G21
583	34	41	7.5234854	1	7	26.57526441	G2	1	G21
584	34	39	6.303410034	1	5	15.90398783	G2	1	G21
585	34	39	11.73194366	1	5	29.60059525	G2	1	G21
586	34	38	7.652383409	1	4	15.44604104	G2	1	G21
587	34	37	5.192555481	1	3	7.860729864	G2	1	G21
588	34	37	8.481362236	1	3	12.83947714	G2	1	G21
589	34	37	8.155539672	1	3	12.34623193	G2	1	G21
590	34	37	16.31464635	1	3	24.69786375	G2	1	G21
591	34	37	14.44414727	1	3	21.86621601	G2	1	G21
592	34	37	5.162280661	1	3	7.814898446	G2	1	G21
593	34	37	8.682410028	1	3	13.14383256	G2	1	G21
594	34	36	4.21613598	1	2	4.255054006	G2	1	G21
595	35	48	4.067538991	1	13	26.68305484	G2	1	G21
596	35	44	6.330245157	1	9	28.74905083	G2	1	G21
597	35	43	6.450896627	1	8	26.04177253	G2	1	G21
598	35	41	3.75914535	1	6	11.38153505	G2	1	G21
599	35	40	17.18481484	1	5	43.35860821	G2	1	G21
600	35	39	10.33107795	1	4	20.85288276	G2	1	G21
601	35	38	25.39691005	1	3	38.44701323	G2	1	G21
602	35	38	5.121929844	1	3	7.753813519	G2	1	G21
603	35	38	6.167145665	1	3	9.336109413	G2	1	G21
604	35	37	5.063683976	1	2	5.110425493	G2	1	G21
605	35	37	13.11742511	1	2	13.23850856	G2	1	G21
606	35	37	18.45133561	1	2	18.62165497	G2	1	G21
607	35	37	5.042429655	1	2	5.088974979	G2	1	G21
608	35	37	6.487569816	1	2	6.547454843	G2	1	G21
609	36	43	4.619312312	1	7	16.31683183	G2	1	G21
610	36	43	1.91238445	1	7	6.755130062	G2	1	G21
611	36	42	13.21717056	1	6	40.01752421	G2	1	G21
612	36	41	6.314224159	1	5	15.9312727	G2	1	G21
613	36	40	3.714688577	1	4	7.497955754	G2	1	G21
614	36	40	15.50844503	1	4	31.3031987	G2	1	G21
615	36	39	2.829961659	1	3	4.284126421	G2	1	G21
616	36	39	1.622650086	1	3	2.456442505	G2	1	G21
617	36	39	3.501870179	1	3	5.301292514	G2	1	G21
618	36	39	5.39184541	1	3	8.162424145	G2	1	G21
619	36	39	4.228168524	1	3	6.40079643	G2	1	G21
620	36	38	11.92491492	1	2	12.03499063	G2	1	G21
621	36	38	21.21701212	1	2	21.4128607	G2	1	G21
622	37	49	9.398780434	1	12	56.91322842	G2	1	G21
623	37	47	3.797520642	1	10	19.16287271	G2	1	G21
624	37	45	2.644231073	1	8	10.67455706	G2	1	G21
625	37	42	10.83196911	1	5	27.32989031	G2	1	G21
626	37	40	9.102904273	1	3	13.78039613	G2	1	G21
627	37	40	15.29621507	1	3	23.15611553	G2	1	G21
628	37	40	8.756105654	1	3	13.2553964	G2	1	G21
629	37	40	6.093128805	1	3	9.224059278	G2	1	G21
630	37	40	8.530117985	1	3	12.91328584	G2	1	G21
631	37	39	2.318121864	1	2	2.339519829	G2	1	G21
632	37	39	5.741722241	1	2	5.794722548	G2	1	G21
633	37	39	7.885804192	1	2	7.958595947	G2	1	G21
634	37	39	7.358939057	1	2	7.426867461	G2	1	G21
635	38	45	13.22492791	1	7	46.71451291	G2	1	G21
636	38	45	8.237801378	1	7	29.09844814	G2	1	G21
637	38	44	8.982206712	1	6	27.1953572	G2	1	G21
638	38	42	2.349053625	1	4	4.741474226	G2	1	G21
639	38	42	2.52466902	1	4	5.095947133	G2	1	G21
640	38	42	9.793778429	1	4	19.76836437	G2	1	G21
641	38	41	2.044129524	1	3	3.094497507	G2	1	G21
642	38	41	12.19980184	1	3	18.46862243	G2	1	G21
643	38	41	4.667600614	1	3	7.066028985	G2	1	G21
644	38	41	7.061879826	1	3	10.69059923	G2	1	G21
645	38	41	9.39434666	1	3	14.22159505	G2	1	G21
646	38	40	14.24604273	1	2	14.37754415	G2	1	G21
647	38	40	3.427647848	1	2	3.459287552	G2	1	G21
648	38	40	9.33419725	1	2	9.420358736	G2	1	G21
649	38	40	3.422349598	1	2	3.453940395	G2	1	G21
650	38	40	6.742951621	1	2	6.80519401	G2	1	G21
651	38	40	9.415272087	1	2	9.502181953	G2	1	G21
652	38	40	21.28284425	1	2	21.47930051	G2	1	G21
653	38	40	4.193304008	1	2	4.232011279	G2	1	G21
654	39	55	5.795088391	1	16	46.78865045	G2	1	G21
655	39	47	6.549856462	1	8	26.44126576	G2	1	G21
656	39	43	5.387096175	1	4	10.87364605	G2	1	G21
657	39	43	18.46410311	1	4	37.26908064	G2	1	G21
658	39	43	3.468406029	1	4	7.00084392	G2	1	G21
659	39	43	10.03750578	1	4	20.26031865	G2	1	G21
660	39	43	7.188948915	1	4	14.51061637	G2	1	G21
661	39	42	10.10486432	1	3	15.29720944	G2	1	G21
662	39	41	7.53057002	1	2	7.600082704	G2	1	G21
663	39	41	4.102426394	1	2	4.140294798	G2	1	G21
664	39	41	2.507840354	1	2	2.530989559	G2	1	G21
665	39	41	6.897795448	1	2	6.961467158	G2	1	G21
666	39	41	10.99520075	1	2	11.09669452	G2	1	G21
667	39	41	7.904201576	1	2	7.977163153	G2	1	G21
668	39	41	15.12552588	1	2	15.26514558	G2	1	G21
669	39	41	6.614297777	1	2	6.675352596	G2	1	G21
670	40	57	5.722461994	1	17	49.08991837	G2	1	G21
671	40	50	12.12437327	1	10	61.18145065	G2	1	G21
672	40	49	5.709299453	1	9	25.92900213	G2	1	G21
673	40	48	7.532090794	1	8	30.40647006	G2	1	G21
674	40	47	5.97421614	1	7	21.10276888	G2	1	G21
675	40	44	4.463033305	1	4	9.00846075	G2	1	G21
676	40	44	9.153539909	1	4	18.47606759	G2	1	G21
677	40	43	5.247211262	1	3	7.943470305	G2	1	G21
678	40	43	7.836090555	1	3	11.86263513	G2	1	G21
679	40	43	10.26178583	1	3	15.53476445	G2	1	G21
680	40	43	20.26503737	1	3	30.67814779	G2	1	G21
681	40	42	3.422482246	1	2	3.454074267	G2	1	G21
682	40	42	13.76397787	1	2	13.89102948	G2	1	G21
683	40	42	4.040173119	1	2	4.077466879	G2	1	G21
684	41	51	5.108462563	1	10	25.77808709	G2	1	G21
685	41	50	4.686921757	1	9	21.28583467	G2	1	G21
686	41	47	6.673517862	1	6	20.20535798	G2	1	G21
687	41	45	5.32869974	1	4	10.75577509	G2	1	G21
688	41	45	23.88670069	1	4	48.21438492	G2	1	G21
689	41	45	7.776129558	1	4	15.69581787	G2	1	G21
690	41	44	3.11950329	1	3	4.722447889	G2	1	G21
691	41	44	10.44333194	1	3	15.80959732	G2	1	G21
692	41	44	7.864147831	1	3	11.90510952	G2	1	G21
693	41	44	4.652978315	1	3	7.043893075	G2	1	G21
694	41	43	7.687577652	1	2	7.758539631	G2	1	G21
695	41	43	10.0161204	1	2	10.10857653	G2	1	G21
696	41	43	3.803078325	1	2	3.838183527	G2	1	G21
697	41	43	4.439714647	1	2	4.480696469	G2	1	G21
698	41	43	3.473857772	1	2	3.505924027	G2	1	G21
699	42	57	5.750900048	1	15	43.52988805	G2	1	G21
700	42	49	10.89092654	1	7	38.47010222	G2	1	G21
701	42	49	6.252328791	1	7	22.0851483	G2	1	G21
702	42	49	5.637794679	1	7	19.9144248	G2	1	G21
703	42	49	9.059641622	1	7	32.00144065	G2	1	G21
704	42	49	13.52127265	1	7	47.76129369	G2	1	G21
705	42	47	7.55343564	1	5	19.05789848	G2	1	G21
706	42	47	7.755577335	1	5	19.5679175	G2	1	G21
707	42	47	4.933957592	1	5	12.4487541	G2	1	G21
708	42	47	10.56134224	1	5	26.64707793	G2	1	G21
709	42	46	5.787902913	1	4	11.682659	G2	1	G21
710	42	45	5.554357472	1	3	8.408442397	G2	1	G21
711	42	45	8.176872483	1	3	12.37852652	G2	1	G21
712	42	44	3.729325409	1	2	3.763749817	G2	1	G21
713	42	44	7.247764641	1	2	7.314666824	G2	1	G21
714	42	44	9.961607953	1	2	10.0535609	G2	1	G21
715	42	44	3.076807386	1	2	3.105208574	G2	1	G21
716	42	44	8.637364383	1	2	8.717093591	G2	1	G21
717	43	53	3.514060063	1	10	17.73248707	G2	1	G21
718	43	52	6.450563327	1	9	29.29548041	G2	1	G21
719	43	48	6.196098869	1	5	15.63323351	G2	1	G21
720	43	47	6.717285569	1	4	13.55858208	G2	1	G21
721	43	47	7.716951435	1	4	15.57636911	G2	1	G21
722	43	47	7.463862802	1	4	15.06551946	G2	1	G21
723	43	47	3.788229587	1	4	7.646395448	G2	1	G21
724	43	47	4.301875242	1	4	8.68316941	G2	1	G21
725	43	46	2.566000874	1	3	3.884530416	G2	1	G21
726	43	46	9.880472151	1	3	14.95751423	G2	1	G21
727	43	46	3.087849575	1	3	4.674529036	G2	1	G21
728	43	46	5.630351151	1	3	8.523485131	G2	1	G21
729	43	45	3.35048567	1	2	3.38141311	G2	1	G21
730	43	45	16.18475117	1	2	16.33414829	G2	1	G21
731	43	45	1.626651572	1	2	1.641666759	G2	1	G21
732	43	45	3.31327299	1	2	3.34385693	G2	1	G21
733	43	45	17.17581498	1	2	17.33436035	G2	1	G21
734	43	45	2.883549594	1	2	2.910166871	G2	1	G21
735	44	62	3.692956254	1	18	33.54340454	G2	1	G21
736	44	55	6.081026527	1	11	33.75437374	G2	1	G21
737	44	50	4.45790984	1	6	13.49717885	G2	1	G21
738	44	48	11.54901316	1	4	23.31123803	G2	1	G21
739	44	48	5.408753184	1	4	10.91735989	G2	1	G21
740	44	48	7.224213586	1	4	14.58179675	G2	1	G21
741	44	48	8.505871603	1	4	17.16877407	G2	1	G21
742	44	47	6.944539158	1	3	10.51296352	G2	1	G21
743	44	47	6.773599618	1	3	10.25418736	G2	1	G21
744	44	46	3.748631519	1	2	3.783234137	G2	1	G21
745	44	46	12.60376527	1	2	12.72010727	G2	1	G21
746	45	61	3.358823754	1	16	27.11862529	G2	1	G21
747	45	53	2.923200754	1	8	11.80073616	G2	1	G21
748	45	50	14.91436716	1	5	37.63009427	G2	1	G21
749	45	50	1.884305286	1	5	4.754247014	G2	1	G21
750	45	50	6.185945957	1	5	15.60761694	G2	1	G21
751	45	50	13.00293	1	5	32.80739146	G2	1	G21
752	45	48	8.812147061	1	3	13.34023446	G2	1	G21
753	45	47	2.421202018	1	2	2.443551488	G2	1	G21
754	45	47	4.154274609	1	2	4.19262161	G2	1	G21
755	45	47	20.63973806	1	2	20.83025798	G2	1	G21
756	45	47	4.567301205	1	2	4.609460744	G2	1	G21
757	45	47	21.03671889	1	2	21.23090323	G2	1	G21
758	45	47	16.53801217	1	2	16.69067015	G2	1	G21
759	45	47	4.663463704	1	2	4.706510894	G2	1	G21
760	45	47	8.823901871	1	2	8.905352956	G2	1	G21
761	46	53	10.88381033	1	7	38.44496559	G2	1	G21
762	46	53	10.24247416	1	7	36.17956897	G2	1	G21
763	46	52	2.804592278	1	6	8.491442166	G2	1	G21
764	46	52	8.167335984	1	6	24.72817945	G2	1	G21
765	46	50	7.29824443	1	4	14.73122516	G2	1	G21
766	46	50	25.38238912	1	4	51.23337437	G2	1	G21
767	46	50	6.24444117	1	4	12.60416388	G2	1	G21
768	46	49	14.96658218	1	3	22.65710206	G2	1	G21
769	46	49	15.11248366	1	3	22.87797445	G2	1	G21
770	46	48	18.55822806	1	2	18.72953411	G2	1	G21
771	46	48	10.1765328	1	2	10.27046966	G2	1	G21
772	46	48	5.773978897	1	2	5.827276957	G2	1	G21
773	46	48	15.75653509	1	2	15.90197947	G2	1	G21
774	46	48	5.490377418	1	2	5.541057628	G2	1	G21
775	46	48	12.03185137	1	2	12.14291418	G2	1	G21
776	46	48	5.312388798	1	2	5.361426042	G2	1	G21
777	47	55	4.308137176	1	8	17.39161777	G2	1	G21
778	47	55	11.92622779	1	8	48.14526248	G2	1	G21
779	47	51	6.731482471	1	4	13.58723798	G2	1	G21
780	47	51	11.5550553	1	4	23.32343386	G2	1	G21
781	47	50	10.30227467	1	3	15.59605833	G2	1	G21
782	47	50	9.27016219	1	3	14.03359888	G2	1	G21
783	47	50	16.27487614	1	3	24.63765778	G2	1	G21
784	47	50	8.567066652	1	3	12.96922044	G2	1	G21
785	47	49	9.465313757	1	2	9.552685545	G2	1	G21
786	47	49	9.110720374	1	2	9.194819004	G2	1	G21
787	47	49	8.763398927	1	2	8.844291525	G2	1	G21
788	48	72	6.25696617	1	24	75.77667067	G2	1	G21
789	48	58	5.382545631	1	10	27.16115237	G2	1	G21
790	48	55	8.793744783	1	7	31.06221124	G2	1	G21
791	48	54	15.90589207	1	6	48.15814536	G2	1	G21
792	48	53	11.7066464	1	5	29.53676832	G2	1	G21
793	48	53	6.460435853	1	5	16.30017603	G2	1	G21
794	48	52	10.30559146	1	4	20.80143926	G2	1	G21
795	48	52	4.10679452	1	4	8.28940649	G2	1	G21
796	48	52	7.600665697	1	4	15.34165083	G2	1	G21
797	48	51	5.100576543	1	3	7.721487907	G2	1	G21
798	48	51	4.428033244	1	3	6.703360857	G2	1	G21
799	48	51	13.96109019	1	3	21.13494194	G2	1	G21
800	48	50	3.504185727	1	2	3.536531931	G2	1	G21
801	48	50	12.84907811	1	2	12.96768452	G2	1	G21
802	48	50	4.752977362	1	2	4.796850828	G2	1	G21
803	48	50	19.8532363	1	2	20.03649623	G2	1	G21
804	48	50	10.96465837	1	2	11.0658702	G2	1	G21
805	49	72	4.057804515	1	23	47.0955018	G2	1	G21
806	49	60	9.179337919	1	11	50.95238467	G2	1	G21
807	49	56	10.51241956	1	7	37.13309915	G2	1	G21
808	49	56	10.07375453	1	7	35.58359934	G2	1	G21
809	49	55	12.27197135	1	6	37.15575193	G2	1	G21
810	49	54	3.135426608	1	5	7.910922238	G2	1	G21
811	49	54	8.036503721	1	5	20.27671636	G2	1	G21
812	49	53	18.45125993	1	4	37.24315718	G2	1	G21
813	49	52	4.558263431	1	3	6.900509318	G2	1	G21
814	49	52	6.510703302	1	3	9.856202802	G2	1	G21
815	49	52	1.729632762	1	3	2.618397811	G2	1	G21
816	49	51	7.432950471	1	2	7.501562055	G2	1	G21
817	49	51	17.41177424	1	2	17.57249768	G2	1	G21
818	49	51	14.24723481	1	2	14.37874724	G2	1	G21
819	49	51	3.321606672	1	2	3.352267538	G2	1	G21
820	50	57	7.404695784	1	7	26.15566294	G2	1	G21
821	50	55	18.37733306	1	5	46.3674233	G2	1	G21
822	50	55	15.48427674	1	5	39.06801993	G2	1	G21
823	50	55	11.49184943	1	5	28.99481907	G2	1	G21
824	50	54	2.454434384	1	4	4.954181227	G2	1	G21
825	50	54	5.444236476	1	4	10.98898154	G2	1	G21
826	50	53	9.087946128	1	3	13.7577518	G2	1	G21
827	50	53	4.956485133	1	3	7.503355688	G2	1	G21
828	50	53	4.103546608	1	3	6.212138028	G2	1	G21
829	50	52	5.631961856	1	2	5.683948994	G2	1	G21
830	50	52	9.457884754	1	2	9.545187966	G2	1	G21
831	50	52	4.893140115	1	2	4.938307387	G2	1	G21
832	50	52	5.307724588	1	2	5.356718779	G2	1	G21
833	50	52	1.859734344	1	2	1.876901056	G2	1	G21
834	50	52	1.180981905	1	2	1.191883234	G2	1	G21
835	50	52	6.776882305	1	2	6.839437898	G2	1	G21
836	51	64	10.61742306	1	13	69.65029277	G2	1	G21
837	51	59	6.675784615	1	8	26.94962801	G2	1	G21
838	51	55	4.858570631	1	4	9.806837601	G2	1	G21
839	51	55	2.34379719	1	4	4.730864314	G2	1	G21
840	51	55	19.99624848	1	4	40.36165702	G2	1	G21
841	51	54	4.340955974	1	3	6.571539272	G2	1	G21
842	51	53	15.4568254	1	2	15.59950323	G2	1	G21
843	51	53	7.819575422	1	2	7.891755837	G2	1	G21
844	51	53	5.75534517	1	2	5.808471227	G2	1	G21
845	51	53	8.902849137	1	2	8.985028963	G2	1	G21
846	51	53	9.679715007	1	2	9.769065875	G2	1	G21
847	51	53	8.404707839	1	2	8.482289455	G2	1	G21
848	51	53	4.353163677	1	2	4.39334657	G2	1	G21
849	51	53	7.515562857	1	2	7.584937014	G2	1	G21
850	51	53	8.960212599	1	2	9.042921932	G2	1	G21
851	52	71	8.711237463	1	19	83.52066144	G2	1	G21
852	52	59	5.922188655	1	7	20.9189918	G2	1	G21
853	52	57	6.691505923	1	5	16.88318358	G2	1	G21
854	52	57	9.826088453	1	5	24.79197614	G2	1	G21
855	52	57	7.991722466	1	5	20.16372981	G2	1	G21
856	52	56	2.267188173	1	4	4.576231965	G2	1	G21
857	52	56	4.329573565	1	4	8.739077408	G2	1	G21
858	52	56	9.75267732	1	4	19.68540337	G2	1	G21
859	52	55	7.02340614	1	3	10.63235599	G2	1	G21
860	52	55	12.03913888	1	3	18.22540345	G2	1	G21
861	52	55	5.395096754	1	3	8.16734618	G2	1	G21
862	52	54	11.04752703	1	2	11.1495038	G2	1	G21
863	52	54	7.50884134	1	2	7.578153452	G2	1	G21
864	52	54	4.439201821	1	2	4.480178909	G2	1	G21
865	52	54	13.12067835	1	2	13.24179183	G2	1	G21
866	53	66	10.28085471	1	13	67.44240448	G2	1	G21
867	53	62	5.270688986	1	9	23.9370359	G2	1	G21
868	53	60	8.030479951	1	7	28.3661251	G2	1	G21
869	53	58	9.774631066	1	5	24.6621452	G2	1	G21
870	53	58	8.791392716	1	5	22.18135929	G2	1	G21
871	53	58	11.05824326	1	5	27.90079739	G2	1	G21
872	53	57	3.972999456	1	4	8.019346309	G2	1	G21
873	53	56	7.598220853	1	3	11.502537	G2	1	G21
874	53	56	9.752466916	1	3	14.76373401	G2	1	G21
875	53	56	26.77376416	1	3	40.53135846	G2	1	G21
876	53	55	4.598176189	1	2	4.640620727	G2	1	G21
877	53	55	2.065163811	1	2	2.084226787	G2	1	G21
878	53	55	3.357581436	1	2	3.388574375	G2	1	G21
879	53	55	5.790277353	1	2	5.843725859	G2	1	G21
880	53	55	15.73763005	1	2	15.88289992	G2	1	G21
881	53	55	10.3903818	1	2	10.48629265	G2	1	G21
882	53	55	12.66990561	1	2	12.78685813	G2	1	G21
883	53	55	1.094860587	1	2	1.104966953	G2	1	G21
884	53	55	1.573550362	1	2	1.588075386	G2	1	G21
885	54	69	7.319575204	1	15	55.40355188	G2	1	G21
886	54	63	9.156976942	1	9	41.5867615	G2	1	G21
887	54	61	11.68709629	1	7	41.28241866	G2	1	G21
888	54	60	5.963757016	1	6	18.0564206	G2	1	G21
889	54	59	3.817212117	1	5	9.631119461	G2	1	G21
890	54	59	5.301344594	1	5	13.37569973	G2	1	G21
891	54	58	4.772945894	1	4	9.63400737	G2	1	G21
892	54	58	16.2408699	1	4	32.78157007	G2	1	G21
893	54	57	6.275367797	1	3	9.499941065	G2	1	G21
894	54	57	4.814153747	1	3	7.287887875	G2	1	G21
895	54	57	7.800371837	1	3	11.80856248	G2	1	G21
896	54	57	8.500483616	1	3	12.86842397	G2	1	G21
897	54	56	12.28807794	1	2	12.40150591	G2	1	G21
898	54	56	9.329026204	1	2	9.415139957	G2	1	G21
899	54	56	10.46903597	1	2	10.56567285	G2	1	G21
900	54	56	3.826373463	1	2	3.861693696	G2	1	G21
901	54	56	2.798429437	1	2	2.824260993	G2	1	G21
902	55	70	7.137202165	1	15	54.02312831	G2	1	G21
903	55	66	3.387096696	1	11	18.80099145	G2	1	G21
904	55	63	5.693399311	1	8	22.98381425	G2	1	G21
905	55	62	7.542784252	1	7	26.64343389	G2	1	G21
906	55	61	7.011717183	1	6	21.22932142	G2	1	G21
907	55	61	12.91205625	1	6	39.09373198	G2	1	G21
908	55	61	4.017858622	1	6	12.16483921	G2	1	G21
909	55	59	6.991704862	1	4	14.11248685	G2	1	G21
910	55	58	2.37595727	1	3	3.596833647	G2	1	G21
911	55	57	12.83120557	1	2	12.949647	G2	1	G21
912	55	57	3.856102234	1	2	3.891696886	G2	1	G21
913	55	57	8.155543155	1	2	8.230824799	G2	1	G21
914	55	57	5.371349495	1	2	5.420930989	G2	1	G21
915	55	57	5.151610089	1	2	5.199163228	G2	1	G21
916	56	72	7.514790086	1	16	60.67325688	G2	1	G21
917	56	70	6.332010003	1	14	44.73321369	G2	1	G21
918	56	63	8.409258068	1	7	29.7040859	G2	1	G21
919	56	62	7.79840815	1	6	23.61117953	G2	1	G21
920	56	62	21.86641794	1	6	66.20478304	G2	1	G21
921	56	61	5.323021347	1	5	13.43039184	G2	1	G21
922	56	61	3.286171433	1	5	8.291263013	G2	1	G21
923	56	59	6.372196187	1	3	9.646524346	G2	1	G21
924	56	59	2.151602908	1	3	3.257195671	G2	1	G21
925	56	59	2.018923653	1	3	3.056339698	G2	1	G21
926	56	59	14.31245645	1	3	21.66685638	G2	1	G21
927	56	59	7.554837224	1	3	11.43686087	G2	1	G21
928	56	59	9.205139812	1	3	13.935165	G2	1	G21
929	56	59	4.994345725	1	3	7.560670798	G2	1	G21
930	56	58	1.297785804	1	2	1.309765319	G2	1	G21
931	56	58	11.45406712	1	2	11.55979656	G2	1	G21
932	56	58	2.97252602	1	2	2.999964615	G2	1	G21
933	56	58	18.08449428	1	2	18.25142743	G2	1	G21
934	56	58	9.385634089	1	2	9.472270375	G2	1	G21
935	56	58	11.23746816	1	2	11.34119823	G2	1	G21
936	56	58	4.971880844	1	2	5.01777495	G2	1	G21
937	56	58	4.962218162	1	2	5.008023075	G2	1	G21
938	56	58	10.43287084	1	2	10.52917388	G2	1	G21
939	57	71	4.168313111	1	14	29.44752789	G2	1	G21
940	57	65	9.994886864	1	8	40.348588	G2	1	G21
941	57	64	8.425589719	1	7	29.76177432	G2	1	G21
942	57	62	7.809826197	1	5	19.70479155	G2	1	G21
943	57	61	6.512589352	1	4	13.14541066	G2	1	G21
944	57	61	4.855003512	1	4	9.79963751	G2	1	G21
945	57	60	15.72427711	1	3	23.80413558	G2	1	G21
946	57	59	6.13921871	1	2	6.1958882	G2	1	G21
947	57	59	3.493084795	1	2	3.525328529	G2	1	G21
948	57	59	6.112123325	1	2	6.168542706	G2	1	G21
949	57	59	2.874887556	1	2	2.901424877	G2	1	G21
950	57	59	8.547642749	1	2	8.626543759	G2	1	G21
951	57	59	7.412966893	1	2	7.481394013	G2	1	G21
952	57	59	9.77280386	1	2	9.863014007	G2	1	G21
953	57	59	14.24923239	1	2	14.38076325	G2	1	G21
954	58	65	4.531784063	1	7	16.00765514	G2	1	G21
955	58	64	6.935246769	1	6	20.99779255	G2	1	G21
956	58	64	12.30843463	1	6	37.26615151	G2	1	G21
957	58	64	9.07300605	1	6	27.47026965	G2	1	G21
958	58	63	8.235961989	1	5	20.7799649	G2	1	G21
959	58	63	4.105650533	1	5	10.35887174	G2	1	G21
960	58	62	3.102879238	1	4	6.263042178	G2	1	G21
961	58	61	17.60683821	1	3	26.65404335	G2	1	G21
962	58	61	12.33266868	1	3	18.66976238	G2	1	G21
963	58	61	10.35447518	1	3	15.67508188	G2	1	G21
964	58	61	11.09974906	1	3	16.80331183	G2	1	G21
965	58	61	7.817377623	1	3	11.83430663	G2	1	G21
966	58	61	15.615796	1	3	23.63991187	G2	1	G21
967	58	61	9.285108982	1	3	14.05622602	G2	1	G21
968	58	61	7.985699201	1	3	12.08911959	G2	1	G21
969	58	61	4.043247168	1	3	6.120853956	G2	1	G21
970	58	61	4.290962147	1	3	6.495856311	G2	1	G21
971	58	61	7.102197952	1	3	10.75163467	G2	1	G21
972	58	61	2.559939615	1	3	3.875354603	G2	1	G21
973	58	60	13.24795903	1	2	13.37024741	G2	1	G21
974	58	60	8.972563699	1	2	9.055387042	G2	1	G21
975	58	60	10.96662128	1	2	11.06785124	G2	1	G21
976	58	60	2.375377877	1	2	2.397304357	G2	1	G21
977	58	60	13.09718186	1	2	13.21807846	G2	1	G21
978	58	60	16.55995549	1	2	16.71281602	G2	1	G21
979	58	60	10.20358752	1	2	10.29777411	G2	1	G21
980	59	74	7.582253388	1	15	57.3918236	G2	1	G21
981	59	70	7.803684501	1	11	43.31645027	G2	1	G21
982	59	68	6.653539944	1	9	30.21730649	G2	1	G21
983	59	65	9.435425518	1	6	28.56756425	G2	1	G21
984	59	63	5.388180963	1	4	10.87583565	G2	1	G21
985	59	63	6.418651076	1	4	12.95579986	G2	1	G21
986	59	62	11.11533013	1	3	16.82689917	G2	1	G21
987	59	62	12.39070624	1	3	18.75762232	G2	1	G21
988	59	62	4.861720131	1	3	7.359896059	G2	1	G21
989	59	62	6.805283274	1	3	10.30215154	G2	1	G21
990	59	61	16.18607413	1	2	16.33548347	G2	1	G21
991	59	61	10.69604845	1	2	10.79478082	G2	1	G21
992	59	61	2.038401863	1	2	2.057217807	G2	1	G21
993	59	61	7.689070742	1	2	7.760046503	G2	1	G21
994	59	61	13.74721788	1	2	13.87411478	G2	1	G21
995	59	61	8.980556917	1	2	9.063454044	G2	1	G21
996	60	69	6.342163451	1	9	28.80317822	G2	1	G21
997	60	67	4.869399441	1	7	17.20021649	G2	1	G21
998	60	67	9.792352049	1	7	34.58959924	G2	1	G21
999	60	64	7.971619028	1	4	16.09040583	G2	1	G21
1000	60	64	8.167675744	1	4	16.48613876	G2	1	G21
1001	60	63	5.219294775	1	3	7.901209041	G2	1	G21
1002	60	63	8.373011695	1	3	12.6754511	G2	1	G21
1003	60	63	10.0209744	1	3	15.17021302	G2	1	G21
1004	60	63	14.77825306	1	3	22.37200076	G2	1	G21
1005	60	62	11.73583254	1	2	11.84416288	G2	1	G21
1006	60	62	11.90238265	1	2	12.01225037	G2	1	G21
1007	60	62	14.43802375	1	2	14.57129729	G2	1	G21
1008	60	62	9.885199383	1	2	9.976447022	G2	1	G21
1009	61	75	7.007240163	1	14	49.5034549	G2	1	G21
1010	61	70	6.594310617	1	9	29.94831423	G2	1	G21
1011	61	68	3.610238164	1	7	12.75247158	G2	1	G21
1012	61	67	7.196655011	1	6	21.78925624	G2	1	G21
1013	61	65	6.771028133	1	4	13.66705938	G2	1	G21
1014	61	65	13.15324909	1	4	26.54932645	G2	1	G21
1015	61	64	2.229026353	1	3	3.374402852	G2	1	G21
1016	61	64	11.38418491	1	3	17.23390392	G2	1	G21
1017	61	63	11.25448084	1	2	11.35836795	G2	1	G21
1018	61	63	10.74498695	1	2	10.84417106	G2	1	G21
1019	61	63	8.974277141	1	2	9.0571163	G2	1	G21
1020	61	63	3.325413339	1	2	3.356109342	G2	1	G21
1021	61	63	6.212406203	1	2	6.269751269	G2	1	G21
1022	61	63	1.882655147	1	2	1.900033435	G2	1	G21
1023	62	75	8.194778575	1	13	53.75774554	G2	1	G21
1024	62	67	5.609421021	1	5	14.15300023	G2	1	G21
1025	62	67	6.572932405	1	5	16.58401348	G2	1	G21
1026	62	66	6.099455396	1	4	12.31151568	G2	1	G21
1027	62	66	11.71020039	1	4	23.63658825	G2	1	G21
1028	62	66	7.601986391	1	4	15.3443166	G2	1	G21
1029	62	66	10.38047706	1	4	20.95259294	G2	1	G21
1030	62	66	5.391467414	1	4	10.88246922	G2	1	G21
1031	62	65	10.55509391	1	3	15.97878775	G2	1	G21
1032	62	65	7.784307926	1	3	11.7842442	G2	1	G21
1033	62	65	3.666246626	1	3	5.550133157	G2	1	G21
1034	62	65	16.2912975	1	3	24.66251718	G2	1	G21
1035	62	65	4.878956577	1	3	7.385989386	G2	1	G21
1036	62	64	4.572233737	1	2	4.614438808	G2	1	G21
1037	62	64	12.70809125	1	2	12.82539625	G2	1	G21
1038	62	64	3.807728791	1	2	3.84287692	G2	1	G21
1039	62	64	6.072180346	1	2	6.128231024	G2	1	G21
1040	62	64	9.94785319	1	2	10.03967917	G2	1	G21
1041	63	77	6.645490083	1	14	46.94782981	G2	1	G21
1042	63	76	3.897089548	1	13	25.56490653	G2	1	G21
1043	63	74	7.337276467	1	11	40.727527	G2	1	G21
1044	63	71	8.533908962	1	8	34.4507328	G2	1	G21
1045	63	69	8.023965636	1	6	24.29409817	G2	1	G21
1046	63	68	5.812597778	1	5	14.6656308	G2	1	G21
1047	63	68	5.504925068	1	5	13.88934891	G2	1	G21
1048	63	67	10.99866118	1	4	22.20037377	G2	1	G21
1049	63	67	3.171543804	1	4	6.401638958	G2	1	G21
1050	63	67	4.018340901	1	4	8.11086627	G2	1	G21
1051	63	67	10.91088567	1	4	22.02320229	G2	1	G21
1052	63	66	2.109716331	1	3	3.19378584	G2	1	G21
1053	63	66	15.86794242	1	3	24.02162275	G2	1	G21
1054	63	66	16.176347	1	3	24.48849981	G2	1	G21
1055	63	66	10.58152634	1	3	16.01880238	G2	1	G21
1056	63	65	12.97578784	1	2	13.09556388	G2	1	G21
1057	63	65	3.793077106	1	2	3.82808999	G2	1	G21
1058	63	65	11.72974711	1	2	11.83802128	G2	1	G21
1059	63	65	6.826713594	1	2	6.889729167	G2	1	G21
1060	63	65	4.40709666	1	2	4.447777395	G2	1	G21
1061	63	65	11.55372092	1	2	11.66037024	G2	1	G21
1062	63	65	5.626491514	1	2	5.678428157	G2	1	G21
1063	64	81	3.425975618	1	17	29.38959903	G2	1	G21
1064	64	71	9.258979333	1	7	32.70556276	G2	1	G21
1065	64	70	5.817203806	1	6	17.61270259	G2	1	G21
1066	64	70	6.05429896	1	6	18.33055374	G2	1	G21
1067	64	70	5.208580685	1	6	15.76997911	G2	1	G21
1068	64	69	17.5466381	1	5	44.2715161	G2	1	G21
1069	64	68	13.68390113	1	4	27.62042714	G2	1	G21
1070	64	68	11.87839239	1	4	23.97607733	G2	1	G21
1071	64	67	5.136708412	1	3	7.776185997	G2	1	G21
1072	64	67	2.071792055	1	3	3.136374323	G2	1	G21
1073	64	66	4.971551745	1	2	5.017442813	G2	1	G21
1074	64	66	11.94768977	1	2	12.05797571	G2	1	G21
1075	64	66	1.895575568	1	2	1.913073121	G2	1	G21
1076	64	66	12.96781138	1	2	13.08751379	G2	1	G21
1077	64	66	13.13776042	1	2	13.25903158	G2	1	G21
1078	64	66	3.540190152	1	2	3.572868703	G2	1	G21
1079	64	66	6.58763771	1	2	6.648446437	G2	1	G21
1080	64	66	4.763740141	1	2	4.807712956	G2	1	G21
1081	65	77	6.07326261	1	12	36.77593967	G2	1	G21
1082	65	74	3.295586481	1	9	14.96703223	G2	1	G21
1083	65	72	4.85291612	1	7	17.14199233	G2	1	G21
1084	65	72	8.371389584	1	7	29.57032277	G2	1	G21
1085	65	72	9.505537706	1	7	33.57648276	G2	1	G21
1086	65	71	9.860689028	1	6	29.85513126	G2	1	G21
1087	65	71	10.64464179	1	6	32.22869892	G2	1	G21
1088	65	70	8.578117947	1	5	21.64325067	G2	1	G21
1089	65	69	5.273953468	1	4	10.64527185	G2	1	G21
1090	65	69	6.416041018	1	4	12.95053156	G2	1	G21
1091	65	69	4.823793941	1	4	9.736642193	G2	1	G21
1092	65	68	6.730417751	1	3	10.18881666	G2	1	G21
1093	65	68	3.910758405	1	3	5.920286359	G2	1	G21
1094	65	68	12.97566208	1	3	19.64315543	G2	1	G21
1095	65	67	13.35726801	1	2	13.48056539	G2	1	G21
1096	65	67	5.450415119	1	2	5.500726448	G2	1	G21
1097	65	67	11.22490626	1	2	11.32852037	G2	1	G21
1098	66	76	5.585930386	1	10	28.1874631	G2	1	G21
1099	66	74	7.394846395	1	8	29.852425	G2	1	G21
1100	66	72	4.384288293	1	6	13.27427547	G2	1	G21
1101	66	72	11.25403078	1	6	34.07374121	G2	1	G21
1102	66	71	5.05401461	1	5	12.75166718	G2	1	G21
1103	66	70	8.711146042	1	4	17.58311262	G2	1	G21
1104	66	70	9.370128843	1	4	18.91324401	G2	1	G21
1105	66	70	4.095090455	1	4	8.265782286	G2	1	G21
1106	66	69	1.233521716	1	3	1.867362039	G2	1	G21
1107	66	69	11.09782017	1	3	16.80039179	G2	1	G21
1108	66	69	3.794117345	1	3	5.743709746	G2	1	G21
1109	66	68	5.875850019	1	2	5.930088423	G2	1	G21
1110	66	68	15.83789047	1	2	15.98408581	G2	1	G21
1111	66	68	4.565495254	1	2	4.607638123	G2	1	G21
1112	66	68	22.11320744	1	2	22.31732857	G2	1	G21
1113	66	68	6.868875836	1	2	6.932280597	G2	1	G21
1114	66	68	1.999795185	1	2	2.018254761	G2	1	G21
1115	66	68	2.030184389	1	2	2.048924479	G2	1	G21
1116	66	68	1.294961772	1	2	1.306915219	G2	1	G21
1117	67	77	4.232278372	1	10	21.35672703	G2	1	G21
1118	67	75	10.7350471	1	8	43.33655782	G2	1	G21
1119	67	75	5.587643133	1	8	22.55688471	G2	1	G21
1120	67	75	4.384777731	1	8	17.70100978	G2	1	G21
1121	67	73	4.291129604	1	6	12.99221963	G2	1	G21
1122	67	72	2.658916846	1	5	6.708651495	G2	1	G21
1123	67	72	9.004544408	1	5	22.71915739	G2	1	G21
1124	67	72	7.547064304	1	5	19.0418231	G2	1	G21
1125	67	70	2.27021391	1	3	3.436754474	G2	1	G21
1126	67	70	18.00002303	1	3	27.24926467	G2	1	G21
1127	67	70	3.275476926	1	3	4.95856797	G2	1	G21
1128	67	70	7.862667882	1	3	11.90286911	G2	1	G21
1129	67	69	2.97645762	1	2	3.003932507	G2	1	G21
1130	67	69	3.077117607	1	2	3.10552166	G2	1	G21
1131	67	69	16.69188532	1	2	16.84596366	G2	1	G21
1132	68	81	4.499327948	1	13	29.51559029	G2	1	G21
1133	68	77	7.444025516	1	9	33.80732699	G2	1	G21
1134	68	76	3.084009922	1	8	12.44991038	G2	1	G21
1135	68	75	6.744160905	1	7	23.82245059	G2	1	G21
1136	68	75	7.622187503	1	7	26.92391059	G2	1	G21
1137	68	73	8.610174433	1	5	21.72413164	G2	1	G21
1138	68	72	6.061610148	1	4	12.23512651	G2	1	G21
1139	68	72	12.20952355	1	4	24.6444528	G2	1	G21
1140	68	72	8.363386642	1	4	16.88117367	G2	1	G21
1141	68	71	13.93251671	1	3	21.09168609	G2	1	G21
1142	68	71	2.955432814	1	3	4.474070439	G2	1	G21
1143	68	71	15.21621696	1	3	23.0350107	G2	1	G21
1144	68	71	8.294497713	1	3	12.55659301	G2	1	G21
1145	68	71	4.423982688	1	3	6.697228939	G2	1	G21
1146	68	71	4.780013117	1	3	7.236204215	G2	1	G21
1147	68	70	9.951275225	1	2	10.04313279	G2	1	G21
1148	68	70	2.994764691	1	2	3.022408565	G2	1	G21
1149	68	70	4.750537788	1	2	4.794388736	G2	1	G21
1150	68	70	6.729955668	1	2	6.792078094	G2	1	G21
1151	69	81	6.720167064	1	12	40.69319481	G2	1	G21
1152	69	81	4.441309324	1	12	26.8938352	G2	1	G21
1153	69	81	9.495606833	1	12	57.49954949	G2	1	G21
1154	69	81	5.742719416	1	12	34.77437356	G2	1	G21
1155	69	78	5.285304425	1	9	24.00341247	G2	1	G21
1156	69	76	6.993725484	1	7	24.70398945	G2	1	G21
1157	69	75	6.559804196	1	6	19.861068	G2	1	G21
1158	69	75	4.366157959	1	6	13.21938239	G2	1	G21
1159	69	74	6.631950184	1	5	16.73291987	G2	1	G21
1160	69	73	12.79083975	1	4	25.81781715	G2	1	G21
1161	69	72	6.618008516	1	3	10.01864638	G2	1	G21
1162	69	72	7.601744237	1	3	11.50787087	G2	1	G21
1163	69	72	9.31698217	1	3	14.10447712	G2	1	G21
1164	69	71	11.09696664	1	2	11.19939978	G2	1	G21
1165	69	71	3.243884267	1	2	3.273827697	G2	1	G21
1166	69	71	2.474075695	1	2	2.496913228	G2	1	G21
1167	69	71	16.74892596	1	2	16.90353083	G2	1	G21
1168	69	71	2.46105967	1	2	2.483777055	G2	1	G21
1169	69	71	9.307235183	1	2	9.393147789	G2	1	G21
1170	69	71	3.789692835	1	2	3.824674479	G2	1	G21
1171	69	71	10.59502102	1	2	10.69282083	G2	1	G21
1172	69	71	10.74159856	1	2	10.84075139	G2	1	G21
1173	70	74	11.63656554	1	4	23.48795914	G2	1	G21
1174	70	73	5.219743207	1	3	7.901887897	G2	1	G21
1175	70	73	2.954146603	1	3	4.472123314	G2	1	G21
1176	70	73	8.895692092	1	3	13.46670878	G2	1	G21
1177	70	73	2.903637803	1	3	4.395660763	G2	1	G21
1178	70	72	8.730032693	1	2	8.810617297	G2	1	G21
1179	70	72	2.267771216	1	2	2.288704407	G2	1	G21
1180	70	72	23.82376851	1	2	24.04367937	G2	1	G21
1181	70	72	4.63255026	1	2	4.675312096	G2	1	G21
1182	70	72	4.182356215	1	2	4.22096243	G2	1	G21
1183	70	72	5.505980344	1	2	5.55680458	G2	1	G21
1184	70	72	9.11772318	1	2	9.201886451	G2	1	G21
1185	70	72	3.447084404	1	2	3.478903521	G2	1	G21
1186	70	72	2.846566387	1	2	2.872842282	G2	1	G21
1187	71	79	10.19796505	1	8	41.16839898	G2	1	G21
1188	71	78	7.767120696	1	7	27.43585921	G2	1	G21
1189	71	76	8.393331436	1	5	21.1770201	G2	1	G21
1190	71	75	35.01002149	1	4	70.66637932	G2	1	G21
1191	71	75	8.351690082	1	4	16.85756461	G2	1	G21
1192	71	75	6.301665644	1	4	12.71966928	G2	1	G21
1193	71	75	3.810238758	1	4	7.690820112	G2	1	G21
1194	71	75	7.7134973	1	4	15.56939707	G2	1	G21
1195	71	74	13.8997516	1	3	21.04208476	G2	1	G21
1196	71	74	12.43817826	1	3	18.82948766	G2	1	G21
1197	71	74	1.837947398	1	3	2.7823695	G2	1	G21
1198	71	73	10.95331469	1	2	11.05442182	G2	1	G21
1199	71	73	21.11891434	1	2	21.31385741	G2	1	G21
1200	71	73	12.9543432	1	2	13.07392129	G2	1	G21
1201	71	73	3.503876222	1	2	3.536219569	G2	1	G21
1202	71	73	5.871855398	1	2	5.926056929	G2	1	G21
1203	72	78	9.704692132	1	6	29.38282067	G2	1	G21
1204	72	78	9.351438862	1	6	28.3132785	G2	1	G21
1205	72	77	7.059812027	1	5	17.81244817	G2	1	G21
1206	72	77	6.563104576	1	5	16.55921711	G2	1	G21
1207	72	77	7.051015867	1	5	17.79025479	G2	1	G21
1208	72	76	3.374512338	1	4	6.811323122	G2	1	G21
1209	72	76	3.361240999	1	4	6.784535436	G2	1	G21
1210	72	75	3.222493142	1	3	4.878358676	G2	1	G21
1211	72	75	6.745917721	1	3	10.21228123	G2	1	G21
1212	72	75	6.082528775	1	3	9.208012464	G2	1	G21
1213	72	75	8.469863294	1	3	12.82206952	G2	1	G21
1214	72	74	5.97225104	1	2	6.027379297	G2	1	G21
1215	72	74	3.665835678	1	2	3.69967403	G2	1	G21
1216	72	74	7.658657261	1	2	7.729352284	G2	1	G21
1217	72	74	10.81697732	1	2	10.91682596	G2	1	G21
1218	72	74	4.441133512	1	2	4.482128431	G2	1	G21
1219	72	74	1.208558256	1	2	1.219714134	G2	1	G21
1220	72	74	15.47375505	1	2	15.61658916	G2	1	G21
1221	72	74	14.78660214	1	2	14.92309332	G2	1	G21
1222	72	74	14.09423704	1	2	14.22433718	G2	1	G21
1223	72	74	8.635644928	1	2	8.715358263	G2	1	G21
1224	73	81	8.365145655	1	8	33.76944834	G2	1	G21
1225	73	79	3.402343706	1	6	10.3012495	G2	1	G21
1226	73	79	7.30116465	1	6	22.10567926	G2	1	G21
1227	73	78	8.43316169	1	5	21.27751489	G2	1	G21
1228	73	76	10.64305422	1	3	16.11194612	G2	1	G21
1229	73	76	4.507919544	1	3	6.82429642	G2	1	G21
1230	73	76	5.474004641	1	3	8.286800577	G2	1	G21
1231	73	76	11.86664837	1	3	17.96427935	G2	1	G21
1232	73	75	5.243898563	1	2	5.292303592	G2	1	G21
1233	73	75	5.41543068	1	2	5.465419076	G2	1	G21
1234	73	75	4.482265622	1	2	4.52364022	G2	1	G21
1235	73	75	11.72919911	1	2	11.83746822	G2	1	G21
1236	73	75	16.12471741	1	2	16.27356038	G2	1	G21
1237	73	75	4.312622401	1	2	4.352431069	G2	1	G21
1238	74	81	11.53034732	1	7	40.72873309	G2	1	G21
1239	74	81	8.093824149	1	7	28.58987628	G2	1	G21
1240	74	81	2.972024993	1	7	10.49810637	G2	1	G21
1241	74	81	8.076326585	1	7	28.52806951	G2	1	G21
1242	74	81	12.22138275	1	7	43.16968276	G2	1	G21
1243	74	81	5.586177994	1	7	19.7320988	G2	1	G21
1244	74	81	9.636685503	1	7	34.03973712	G2	1	G21
1245	74	78	7.73013378	1	4	15.60297717	G2	1	G21
1246	74	78	6.634225427	1	4	13.39092839	G2	1	G21
1247	74	77	3.405585892	1	3	5.155532921	G2	1	G21
1248	74	77	8.296158782	1	3	12.55910762	G2	1	G21
1249	74	77	7.531777353	1	3	11.40195177	G2	1	G21
1250	74	77	17.35823613	1	3	26.27769807	G2	1	G21
1251	74	77	6.755655614	1	3	10.2270229	G2	1	G21
1252	74	76	10.1346626	1	2	10.22821297	G2	1	G21
1253	74	76	5.600532794	1	2	5.652229818	G2	1	G21
1254	74	76	1.960300706	1	2	1.97839572	G2	1	G21
1255	74	76	3.81564896	1	2	3.850870198	G2	1	G21
1256	74	76	9.68184361	1	2	9.771214127	G2	1	G21
1257	74	76	5.209641286	1	2	5.257730096	G2	1	G21
1258	74	76	4.22890959	1	2	4.267945527	G2	1	G21
1259	74	76	2.743493097	1	2	2.768817551	G2	1	G21
1260	75	81	9.160940537	1	6	27.73650821	G2	1	G21
1261	75	81	8.405359153	1	6	25.44884035	G2	1	G21
1262	75	80	13.81238236	1	5	34.84970195	G2	1	G21
1263	75	80	5.326965683	1	5	13.44034371	G2	1	G21
1264	75	80	5.743156456	1	5	14.490425	G2	1	G21
1265	75	79	14.10119912	1	4	28.46272705	G2	1	G21
1266	75	79	10.93142944	1	4	22.06466909	G2	1	G21
1267	75	79	7.762108212	1	4	15.66751633	G2	1	G21
1268	75	78	12.11783655	1	3	18.3445396	G2	1	G21
1269	75	78	13.2244568	1	3	20.01979235	G2	1	G21
1270	75	78	4.137507276	1	3	6.263549254	G2	1	G21
1271	75	77	14.48526836	1	2	14.61897801	G2	1	G21
1272	75	77	7.808372292	1	2	7.880449294	G2	1	G21
1273	75	77	4.366551976	1	2	4.406858453	G2	1	G21
1274	75	77	3.427974392	1	2	3.45961711	G2	1	G21
1275	75	77	3.040614858	1	2	3.068681963	G2	1	G21
1276	75	77	10.39308959	1	2	10.48902543	G2	1	G21
1277	76	81	9.469768508	1	5	23.89295354	G2	1	G21
1278	76	81	11.45258629	1	5	28.89575516	G2	1	G21
1279	76	81	8.810137405	1	5	22.22865358	G2	1	G21
1280	76	81	9.511665444	1	5	23.99866273	G2	1	G21
1281	76	81	7.995454303	1	5	20.17314552	G2	1	G21
1282	76	81	8.483998424	1	5	21.40577988	G2	1	G21
1283	76	80	6.314506203	1	4	12.74558745	G2	1	G21
1284	76	80	6.77486577	1	4	13.6748055	G2	1	G21
1285	76	79	6.933775186	1	3	10.49666852	G2	1	G21
1286	76	79	12.833595	1	3	19.42808774	G2	1	G21
1287	76	78	6.397604473	1	2	6.456659053	G2	1	G21
1288	76	78	5.087245789	1	2	5.134204798	G2	1	G21
1289	76	78	12.10886161	1	2	12.22063528	G2	1	G21
1290	76	78	24.21816006	1	2	24.44171144	G2	1	G21
1291	76	78	5.03620126	1	2	5.082689091	G2	1	G21
1292	77	81	6.487073388	1	4	13.09390766	G2	1	G21
1293	77	81	7.062230154	1	4	14.25483943	G2	1	G21
1294	77	81	9.531894966	1	4	19.23976269	G2	1	G21
1295	77	81	10.44452171	1	4	21.08186461	G2	1	G21
1296	77	81	2.706900292	1	4	5.463773933	G2	1	G21
1297	77	80	1.452084322	1	3	2.198232187	G2	1	G21
1298	77	80	8.604345089	1	3	13.02565426	G2	1	G21
1299	77	79	2.791458348	1	2	2.817225556	G2	1	G21
1300	77	79	4.021368458	1	2	4.058488638	G2	1	G21
1301	77	79	2.744752053	1	2	2.770088127	G2	1	G21
1302	77	79	3.092706941	1	2	3.121254894	G2	1	G21
1303	77	79	7.533483493	1	2	7.60302307	G2	1	G21
1304	78	81	1.623776386	1	3	2.458147549	G2	1	G21
1305	78	81	12.16533702	1	3	18.41644801	G2	1	G21
1306	78	81	4.454313166	1	3	6.743144615	G2	1	G21
1307	78	81	3.916859805	1	3	5.92952294	G2	1	G21
1308	78	81	2.437554207	1	3	3.690081929	G2	1	G21
1309	78	81	2.52674596	1	3	3.825104517	G2	1	G21
1310	78	81	2.230719751	1	3	3.376966395	G2	1	G21
1311	78	81	7.606278052	1	3	11.51473436	G2	1	G21
1312	78	81	13.42320513	1	3	20.32066674	G2	1	G21
1313	78	81	6.368332946	1	3	9.640675994	G2	1	G21
1314	78	80	1.710560525	1	2	1.726350253	G2	1	G21
1315	78	80	14.99956645	1	2	15.13802345	G2	1	G21
1316	78	80	5.425237017	1	2	5.475315933	G2	1	G21
1317	78	80	21.89164795	1	2	22.09372391	G2	1	G21
1318	78	80	3.663583329	1	2	3.69740089	G2	1	G21
1319	78	80	10.62136231	1	2	10.71940528	G2	1	G21
1320	78	80	7.293390087	1	2	7.360713426	G2	1	G21
1321	78	80	4.979836366	1	2	5.025803908	G2	1	G21
1322	78	80	9.376145291	1	2	9.462693988	G2	1	G21
1323	78	80	1.050992783	1	2	1.060694217	G2	1	G21
1324	79	81	6.113880148	1	2	6.170315745	G2	1	G21
1325	79	81	13.44207551	1	2	13.56615573	G2	1	G21
1326	79	81	3.042792074	1	2	3.070879276	G2	1	G21
1327	79	81	3.852823091	1	2	3.888387473	G2	1	G21
1328	79	81	4.00751094	1	2	4.044503204	G2	1	G21
1329	79	81	2.446128366	1	2	2.468707924	G2	1	G21
1330	79	81	3.103391318	1	2	3.132037895	G2	1	G21
1331	79	81	6.644589051	1	2	6.705923481	G2	1	G21
1332	79	81	15.70840299	1	2	15.85340307	G2	1	G21
1333	79	81	8.238308561	1	2	8.31435419	G2	1	G21
1334	79	81	18.23875814	1	2	18.40711525	G2	1	G21
1335	79	81	8.414735216	1	2	8.492409393	G2	1	G21
1336	79	81	3.1173518	1	2	3.146127244	G2	1	G21
1337	79	81	9.697419754	1	2	9.78693405	G2	1	G21
1338	79	81	6.733758678	1	2	6.795916209	G2	1	G21
1339	79	81	7.051859109	1	2	7.116952939	G2	1	G21
1	1	47	2.175143369	1	46	50.49009535	G2	2	G22
2	1	43	7.017872848	1	42	148.7357122	G2	2	G22
3	1	23	3.814484692	1	22	42.34664702	G2	2	G22
4	1	18	6.669291764	1	17	57.21226085	G2	2	G22
5	1	18	3.6274387	1	17	31.11784226	G2	2	G22
6	1	18	5.77037276	1	17	49.50091902	G2	2	G22
7	1	17	5.094559355	1	16	41.13268699	G2	2	G22
8	1	13	8.296404865	1	12	50.2379206	G2	2	G22
9	1	13	6.725189031	1	12	40.72360475	G2	2	G22
10	1	13	5.903157377	1	12	35.74588709	G2	2	G22
11	1	12	2.754421201	1	11	15.2891559	G2	2	G22
12	1	12	5.172531274	1	11	28.71152642	G2	2	G22
13	1	12	2.059899467	1	11	11.43402617	G2	2	G22
14	1	11	8.401839136	1	10	42.39697136	G2	2	G22
15	1	11	5.131926318	1	10	25.89648881	G2	2	G22
16	1	11	4.079853107	1	10	20.58756571	G2	2	G22
17	1	11	2.707819696	1	10	13.66407429	G2	2	G22
18	1	9	3.413500747	1	8	13.78003945	G2	2	G22
19	1	9	3.952050702	1	8	15.95412411	G2	2	G22
20	1	8	12.71642299	1	7	44.91831717	G2	2	G22
21	1	8	4.709689131	1	7	16.63607056	G2	2	G22
22	1	8	2.447929091	1	7	8.646838451	G2	2	G22
23	1	8	8.20311951	1	7	28.97594111	G2	2	G22
24	1	7	5.98279929	1	6	18.11407474	G2	2	G22
25	1	7	9.459095533	1	6	28.63922977	G2	2	G22
26	1	7	2.630121899	1	6	7.963199558	G2	2	G22
27	1	7	7.198058213	1	6	21.79350471	G2	2	G22
28	1	6	2.471814946	1	5	6.236579027	G2	2	G22
29	1	6	8.732276816	1	5	22.03220534	G2	2	G22
30	1	6	2.826245813	1	5	7.130835337	G2	2	G22
31	1	6	5.372393532	1	5	13.55496166	G2	2	G22
32	1	6	5.774445799	1	5	14.56937042	G2	2	G22
33	1	6	7.621138109	1	5	19.22871701	G2	2	G22
34	1	5	2.065236211	1	4	4.168599712	G2	2	G22
35	1	5	6.762746931	1	4	13.65034409	G2	2	G22
36	1	5	14.55081871	1	4	29.37026688	G2	2	G22
37	1	5	1.86516806	1	4	3.764769859	G2	2	G22
38	1	5	7.140926014	1	4	14.41368399	G2	2	G22
39	1	5	5.050454732	1	4	10.19414827	G2	2	G22
40	1	5	6.496552417	1	4	13.11304072	G2	2	G22
41	1	5	6.468956504	1	4	13.05733943	G2	2	G22
42	1	4	8.389175817	1	3	12.69992109	G2	2	G22
43	1	4	2.402758369	1	3	3.637406386	G2	2	G22
44	1	4	9.627902364	1	3	14.57516245	G2	2	G22
45	1	4	6.613608366	1	3	10.01198523	G2	2	G22
46	1	4	3.563706072	1	3	5.394902539	G2	2	G22
47	1	4	3.280160744	1	3	4.96565855	G2	2	G22
48	1	4	8.470220392	1	3	12.82261011	G2	2	G22
49	1	4	3.70905547	1	3	5.614939157	G2	2	G22
50	1	4	9.54626607	1	3	14.45157766	G2	2	G22
51	1	4	9.494155854	1	3	14.37269081	G2	2	G22
52	1	4	2.131827634	1	3	3.227258949	G2	2	G22
53	1	4	2.337341046	1	3	3.538374627	G2	2	G22
54	1	4	4.289119933	1	3	6.493067483	G2	2	G22
55	1	4	1.383665416	1	3	2.094656494	G2	2	G22
56	1	3	3.472115745	1	2	3.504165919	G2	2	G22
57	1	3	13.43092919	1	2	13.55490651	G2	2	G22
58	1	3	6.296947877	1	2	6.355073324	G2	2	G22
59	1	3	4.26188121	1	2	4.301221499	G2	2	G22
60	1	3	6.117591933	1	2	6.174061793	G2	2	G22
61	1	3	7.116655604	1	2	7.182347554	G2	2	G22
62	1	3	2.527317036	1	2	2.550646026	G2	2	G22
63	1	3	6.768947325	1	2	6.831429672	G2	2	G22
64	1	3	5.891140818	1	2	5.945520368	G2	2	G22
65	1	3	2.116382307	1	2	2.135918068	G2	2	G22
66	1	3	5.996172587	1	2	6.051521657	G2	2	G22
67	1	3	5.697657565	1	2	5.750251123	G2	2	G22
68	1	3	7.827969164	1	2	7.900227059	G2	2	G22
69	1	3	5.374746325	1	2	5.424359175	G2	2	G22
70	1	3	1.250967391	1	2	1.262514738	G2	2	G22
71	1	3	2.019268912	1	2	2.037908245	G2	2	G22
72	1	3	8.244580582	1	2	8.320684107	G2	2	G22
73	1	3	6.9477042	1	2	7.011836605	G2	2	G22
74	1	3	7.480747832	1	2	7.54980062	G2	2	G22
75	1	3	7.771499386	1	2	7.843236025	G2	2	G22
76	1	3	4.831301133	1	2	4.875897586	G2	2	G22
77	1	3	3.823446834	1	2	3.858740052	G2	2	G22
78	1	3	3.342309025	1	2	3.373160989	G2	2	G22
79	1	3	7.355597567	1	2	7.423495127	G2	2	G22
80	1	3	16.14054806	1	2	16.28953716	G2	2	G22
81	1	3	3.338815517	1	2	3.369635232	G2	2	G22
82	1	3	4.804561276	1	2	4.8489109	G2	2	G22
83	1	3	3.271176949	1	2	3.301372311	G2	2	G22
84	1	3	25.69771365	1	2	25.93492239	G2	2	G22
85	1	3	11.94073047	1	2	12.05095216	G2	2	G22
86	1	3	4.133821167	1	2	4.171979368	G2	2	G22
87	2	17	4.386189616	1	15	33.20008022	G2	2	G22
88	2	15	6.618317988	1	13	43.41616445	G2	2	G22
89	2	14	8.153734226	1	12	49.37399503	G2	2	G22
90	2	11	8.429400319	1	9	38.28244439	G2	2	G22
91	2	11	7.509579462	1	9	34.10504274	G2	2	G22
92	2	9	8.998192404	1	7	31.78438311	G2	2	G22
93	2	9	10.22163276	1	7	36.10595073	G2	2	G22
94	2	8	8.536961545	1	6	25.84729188	G2	2	G22
95	2	8	6.279254491	1	6	19.01164984	G2	2	G22
96	2	8	2.915432491	1	6	8.827032214	G2	2	G22
97	2	8	7.486801123	1	6	22.66772936	G2	2	G22
98	2	7	7.773547133	1	5	19.61325668	G2	2	G22
99	2	6	9.091684323	1	4	18.35121447	G2	2	G22
100	2	5	3.593123859	1	3	5.439436541	G2	2	G22
101	2	5	1.90396006	1	3	2.882302512	G2	2	G22
102	2	5	4.427377699	1	3	6.702368463	G2	2	G22
103	2	4	7.961983806	1	2	8.035478756	G2	2	G22
104	2	4	9.417964986	1	2	9.504899709	G2	2	G22
105	2	4	12.28835599	1	2	12.40178653	G2	2	G22
106	2	4	5.387610349	1	2	5.437341944	G2	2	G22
107	2	4	4.69633043	1	2	4.739681004	G2	2	G22
108	3	14	11.10466349	1	11	61.63942221	G2	2	G22
109	3	10	6.587266947	1	7	23.26825288	G2	2	G22
110	3	9	3.459823351	1	6	10.47528017	G2	2	G22
111	3	9	6.980682345	1	6	21.13535749	G2	2	G22
112	3	8	4.631753901	1	5	11.68627096	G2	2	G22
113	3	8	3.422102558	1	5	8.634227686	G2	2	G22
114	3	8	2.810138922	1	5	7.090196411	G2	2	G22
115	3	8	2.865127197	1	5	7.228936055	G2	2	G22
116	3	8	6.721022515	1	5	16.9576562	G2	2	G22
117	3	7	13.37277265	1	4	26.9924263	G2	2	G22
118	3	7	10.88846574	1	4	21.97794852	G2	2	G22
119	3	7	3.740263597	1	4	7.549577945	G2	2	G22
120	3	7	3.508203127	1	4	7.081172828	G2	2	G22
121	3	7	2.343936352	1	4	4.731145207	G2	2	G22
122	3	7	7.342619714	1	4	14.82079496	G2	2	G22
123	3	6	5.519828056	1	3	8.356170175	G2	2	G22
124	3	6	3.615827174	1	3	5.473805865	G2	2	G22
125	3	6	10.69208488	1	3	16.18617099	G2	2	G22
126	3	6	2.678034976	1	3	4.054132804	G2	2	G22
127	3	5	6.614893085	1	2	6.675953399	G2	2	G22
128	3	5	11.47969091	1	2	11.58565688	G2	2	G22
129	4	43	3.313452053	1	39	65.20873409	G2	2	G22
130	4	15	5.932633102	1	11	32.93067611	G2	2	G22
131	4	13	6.234566436	1	9	28.31452225	G2	2	G22
132	4	13	6.108913223	1	9	27.74386338	G2	2	G22
133	4	12	7.931905671	1	8	32.02049191	G2	2	G22
134	4	12	5.288636307	1	8	21.34981719	G2	2	G22
135	4	11	6.759721019	1	7	23.8774137	G2	2	G22
136	4	10	10.3338078	1	6	31.28758927	G2	2	G22
137	4	10	6.556984563	1	6	19.85253102	G2	2	G22
138	4	9	10.87641939	1	5	27.44204179	G2	2	G22
139	4	9	3.622123255	1	5	9.138895272	G2	2	G22
140	4	9	5.770205308	1	5	14.55867134	G2	2	G22
141	4	9	3.198677537	1	5	8.070509192	G2	2	G22
142	4	8	9.671625221	1	4	19.52180283	G2	2	G22
143	4	8	13.81043037	1	4	27.87582154	G2	2	G22
144	4	8	9.574294054	1	4	19.32534362	G2	2	G22
145	4	7	9.610456527	1	3	14.54875213	G2	2	G22
146	4	7	4.239914398	1	3	6.418577875	G2	2	G22
147	4	7	5.675941235	1	3	8.592501502	G2	2	G22
148	4	7	11.610083	1	3	17.57587887	G2	2	G22
149	4	7	7.678988985	1	3	11.62480753	G2	2	G22
150	4	6	4.454324385	1	2	4.495441066	G2	2	G22
151	4	6	3.876832404	1	2	3.91261841	G2	2	G22
152	4	6	8.861199104	1	2	8.94299447	G2	2	G22
153	4	6	13.64414442	1	2	13.77008988	G2	2	G22
154	4	6	9.458860258	1	2	9.546172475	G2	2	G22
155	5	20	6.631846331	1	15	50.19797352	G2	2	G22
156	5	19	2.38129469	1	14	16.82293051	G2	2	G22
157	5	15	4.177656624	1	10	21.08109729	G2	2	G22
158	5	14	7.266123699	1	9	32.99937907	G2	2	G22
159	5	12	7.406810835	1	7	26.16313396	G2	2	G22
160	5	12	6.103861683	1	7	21.56071681	G2	2	G22
161	5	12	5.422194299	1	7	19.15285795	G2	2	G22
162	5	12	10.87425048	1	7	38.41119726	G2	2	G22
163	5	12	2.885107257	1	7	10.1910862	G2	2	G22
164	5	11	3.356405603	1	6	10.16216306	G2	2	G22
165	5	11	8.118900025	1	6	24.58153028	G2	2	G22
166	5	11	2.294923818	1	6	6.948322942	G2	2	G22
167	5	11	7.942781188	1	6	24.04829665	G2	2	G22
168	5	10	18.31548108	1	5	46.211366	G2	2	G22
169	5	10	11.61074759	1	5	29.29480826	G2	2	G22
170	5	9	2.542023959	1	4	5.130977409	G2	2	G22
171	5	9	9.025558125	1	4	18.21774129	G2	2	G22
172	5	8	1.348992169	1	3	2.042166534	G2	2	G22
173	5	8	5.159274831	1	3	7.810348082	G2	2	G22
174	5	7	2.441714626	1	2	2.464253442	G2	2	G22
175	5	7	5.297952455	1	2	5.346856442	G2	2	G22
176	5	7	7.845044565	1	2	7.91746008	G2	2	G22
177	5	7	22.77080374	1	2	22.98099496	G2	2	G22
178	5	7	1.968197372	1	2	1.986365277	G2	2	G22
179	5	7	3.818598856	1	2	3.853847324	G2	2	G22
180	5	7	5.096541095	1	2	5.143585907	G2	2	G22
181	5	7	2.760213219	1	2	2.785692011	G2	2	G22
182	5	7	3.582090712	1	2	3.615156036	G2	2	G22
183	6	29	5.112234422	1	23	59.33337709	G2	2	G22
184	6	21	6.456670104	1	15	48.87202428	G2	2	G22
185	6	16	8.966390992	1	10	45.24578678	G2	2	G22
186	6	15	4.188534698	1	9	19.02239075	G2	2	G22
187	6	13	2.541599715	1	7	8.977711904	G2	2	G22
188	6	12	11.31686283	1	6	34.26397733	G2	2	G22
189	6	10	9.237596004	1	4	18.64573158	G2	2	G22
190	6	10	8.097154506	1	4	16.34379436	G2	2	G22
191	6	10	10.4103696	1	4	21.01292989	G2	2	G22
192	6	9	3.911731207	1	3	5.921759032	G2	2	G22
193	6	9	10.67536631	1	3	16.16086166	G2	2	G22
194	6	8	6.016983279	1	2	6.072524447	G2	2	G22
195	6	8	6.169199736	1	2	6.226145974	G2	2	G22
196	6	8	10.20909167	1	2	10.30332907	G2	2	G22
197	6	8	7.585408513	1	2	7.655427397	G2	2	G22
198	7	27	2.645859989	1	20	26.70283217	G2	2	G22
199	7	23	4.848142062	1	16	39.14315174	G2	2	G22
200	7	19	5.619339444	1	12	34.02726041	G2	2	G22
201	7	16	4.640516687	1	9	21.07508426	G2	2	G22
202	7	13	8.620547407	1	6	26.10036415	G2	2	G22
203	7	12	3.689683897	1	5	9.309355962	G2	2	G22
204	7	11	11.34657981	1	4	22.90263413	G2	2	G22
205	7	10	11.89177231	1	3	18.00231313	G2	2	G22
206	7	10	6.58968004	1	3	9.975761429	G2	2	G22
207	7	10	11.24115624	1	3	17.01738054	G2	2	G22
208	7	10	1.4393482	1	3	2.178951659	G2	2	G22
209	7	9	3.091392533	1	2	3.119928353	G2	2	G22
210	7	9	5.58735077	1	2	5.638926115	G2	2	G22
211	7	9	10.37877642	1	2	10.47458014	G2	2	G22
212	7	9	2.791108676	1	2	2.816872656	G2	2	G22
213	7	9	8.75538597	1	2	8.836204603	G2	2	G22
214	7	9	3.158005118	1	2	3.187155821	G2	2	G22
215	7	9	6.6447608	1	2	6.706096815	G2	2	G22
216	7	9	2.471533645	1	2	2.494347713	G2	2	G22
217	7	9	4.2347216	1	2	4.273811186	G2	2	G22
218	7	9	2.638695467	1	2	2.663052561	G2	2	G22
219	8	24	6.776529201	1	16	54.71265228	G2	2	G22
220	8	15	8.171569121	1	7	28.86449544	G2	2	G22
221	8	15	2.122944715	1	7	7.49889368	G2	2	G22
222	8	14	5.810076204	1	6	17.5911224	G2	2	G22
223	8	13	13.44818114	1	5	33.93079428	G2	2	G22
224	8	13	6.661019047	1	5	16.80626284	G2	2	G22
225	8	12	3.884939296	1	4	7.841600269	G2	2	G22
226	8	11	3.12538191	1	3	4.731347216	G2	2	G22
227	8	11	16.96071673	1	3	25.67591488	G2	2	G22
228	8	11	7.422823022	1	3	11.23701168	G2	2	G22
229	8	11	4.082820316	1	3	6.180761612	G2	2	G22
230	8	11	2.799579419	1	3	4.238132385	G2	2	G22
231	8	10	4.092792096	1	2	4.130571569	G2	2	G22
232	8	10	10.03474232	1	2	10.12737035	G2	2	G22
233	8	10	11.030529	1	2	11.13234887	G2	2	G22
234	8	10	4.634861488	1	2	4.677644658	G2	2	G22
235	8	10	2.795496097	1	2	2.821300576	G2	2	G22
236	8	10	2.49091895	1	2	2.513911959	G2	2	G22
237	8	10	6.440483164	1	2	6.499933546	G2	2	G22
238	8	10	6.405067851	1	2	6.464191324	G2	2	G22
239	8	10	4.207638185	1	2	4.246477772	G2	2	G22
240	8	10	5.025200779	1	2	5.071587067	G2	2	G22
241	8	10	5.19566758	1	2	5.243627402	G2	2	G22
242	9	21	3.974864839	1	12	24.06933454	G2	2	G22
243	9	17	8.219996251	1	8	33.18349138	G2	2	G22
244	9	17	3.831621711	1	8	15.46796156	G2	2	G22
245	9	14	4.416548966	1	5	11.14329238	G2	2	G22
246	9	13	7.419784361	1	4	14.97654882	G2	2	G22
247	9	13	5.969336651	1	4	12.04887601	G2	2	G22
248	9	13	3.225593577	1	4	6.510736342	G2	2	G22
249	9	12	10.64335952	1	3	16.1124083	G2	2	G22
250	9	12	3.589110147	1	3	5.433360398	G2	2	G22
251	9	12	5.816290498	1	3	8.804968686	G2	2	G22
252	9	11	1.532697557	1	2	1.546845479	G2	2	G22
253	9	11	7.133864258	1	2	7.199715057	G2	2	G22
254	9	11	7.888995455	1	2	7.961816668	G2	2	G22
255	9	11	9.314715977	1	2	9.400697636	G2	2	G22
256	9	11	3.955409017	1	2	3.991920343	G2	2	G22
257	9	11	10.89494686	1	2	10.99551521	G2	2	G22
258	9	11	10.48489388	1	2	10.58167714	G2	2	G22
259	9	11	4.108882996	1	2	4.146810999	G2	2	G22
260	10	29	5.833559587	1	19	55.93037239	G2	2	G22
261	10	24	6.416814007	1	14	45.33232134	G2	2	G22
262	10	24	6.680272026	1	14	47.19355085	G2	2	G22
263	10	21	2.531199348	1	11	14.05010296	G2	2	G22
264	10	17	3.854631343	1	7	13.61574346	G2	2	G22
265	10	17	6.48805235	1	7	22.91779641	G2	2	G22
266	10	16	3.476366129	1	6	10.52536661	G2	2	G22
267	10	15	2.306087267	1	5	5.818435358	G2	2	G22
268	10	15	4.423100272	1	5	11.15982183	G2	2	G22
269	10	15	2.73044744	1	5	6.889128679	G2	2	G22
270	10	15	6.436306022	1	5	16.23929462	G2	2	G22
271	10	14	3.322747229	1	4	6.706837245	G2	2	G22
272	10	13	6.640710967	1	3	10.0530144	G2	2	G22
273	10	13	2.46313089	1	3	3.728801092	G2	2	G22
274	10	13	5.569969184	1	3	8.432076127	G2	2	G22
275	10	13	5.486525676	1	3	8.305755498	G2	2	G22
276	10	13	4.314808255	1	3	6.531955649	G2	2	G22
277	10	13	5.829912755	1	3	8.825590687	G2	2	G22
278	10	13	11.2607858	1	3	17.04709667	G2	2	G22
279	10	13	2.870334443	1	3	4.345244603	G2	2	G22
280	10	12	4.591547144	1	2	4.633930491	G2	2	G22
281	10	12	5.768405417	1	2	5.821652029	G2	2	G22
282	10	12	7.689967583	1	2	7.760951623	G2	2	G22
283	10	12	9.224601072	1	2	9.309750904	G2	2	G22
284	10	12	3.585431901	1	2	3.618528067	G2	2	G22
285	10	12	2.674543451	1	2	2.699231448	G2	2	G22
286	10	12	13.38574429	1	2	13.50930453	G2	2	G22
287	10	12	4.932496528	1	2	4.978027088	G2	2	G22
288	10	12	5.935562463	1	2	5.990352057	G2	2	G22
289	11	40	4.069347936	1	29	59.55020952	G2	2	G22
290	11	31	6.641773783	1	20	67.03082226	G2	2	G22
291	11	24	5.334937773	1	13	34.99719055	G2	2	G22
292	11	22	5.10963189	1	11	28.36238647	G2	2	G22
293	11	22	8.354778616	1	11	46.37544642	G2	2	G22
294	11	22	4.685910223	1	11	26.01040536	G2	2	G22
295	11	21	5.7049564	1	10	28.78808666	G2	2	G22
296	11	18	1.586698182	1	7	5.604705993	G2	2	G22
297	11	16	2.811004856	1	5	7.092381231	G2	2	G22
298	11	15	10.31821804	1	4	20.82692551	G2	2	G22
299	11	15	2.18125217	1	4	4.402773455	G2	2	G22
300	11	15	4.687556101	1	4	9.461651362	G2	2	G22
301	11	14	2.856548993	1	3	4.324375553	G2	2	G22
302	11	13	1.576979242	1	2	1.591535917	G2	2	G22
303	11	13	2.486116711	1	2	2.509065391	G2	2	G22
304	11	13	2.791037239	1	2	2.816800559	G2	2	G22
305	11	13	3.018291755	1	2	3.046152801	G2	2	G22
306	11	13	3.164665241	1	2	3.193877422	G2	2	G22
307	11	13	3.959387193	1	2	3.995935241	G2	2	G22
308	12	30	3.515994706	1	18	31.93604924	G2	2	G22
309	12	25	6.988860273	1	13	45.84692176	G2	2	G22
310	12	23	4.703776797	1	11	26.10957858	G2	2	G22
311	12	18	6.055426046	1	6	18.33396621	G2	2	G22
312	12	18	2.521787417	1	6	7.635196092	G2	2	G22
313	12	17	2.759947168	1	5	6.963558761	G2	2	G22
314	12	17	9.242209878	1	5	23.31880563	G2	2	G22
315	12	17	6.293812274	1	5	15.87977194	G2	2	G22
316	12	17	8.963589601	1	5	22.61582527	G2	2	G22
317	12	17	2.705069429	1	5	6.82509801	G2	2	G22
318	12	16	9.211335618	1	4	18.592726	G2	2	G22
319	12	16	9.807528089	1	4	19.79611753	G2	2	G22
320	12	15	7.625226556	1	3	11.54341948	G2	2	G22
321	12	15	7.441834362	1	3	11.26579193	G2	2	G22
322	12	15	16.8610388	1	3	25.52501783	G2	2	G22
323	12	15	8.083788269	1	3	12.23761134	G2	2	G22
324	12	14	3.809872921	1	2	3.845040842	G2	2	G22
325	12	14	11.61590662	1	2	11.72312995	G2	2	G22
326	12	14	1.623764093	1	2	1.638752626	G2	2	G22
327	13	27	5.399856172	1	14	38.14790563	G2	2	G22
328	13	25	5.104398543	1	12	30.90909531	G2	2	G22
329	13	25	4.833578453	1	12	29.26917556	G2	2	G22
330	13	23	7.332649008	1	10	37.00167368	G2	2	G22
331	13	22	3.864637286	1	9	17.55139825	G2	2	G22
332	13	22	2.294304567	1	9	10.41967206	G2	2	G22
333	13	22	3.922210025	1	9	17.81286705	G2	2	G22
334	13	20	5.593849536	1	7	19.75919704	G2	2	G22
335	13	17	9.368027032	1	4	18.90900158	G2	2	G22
336	13	17	6.236242837	1	4	12.58761586	G2	2	G22
337	13	17	8.983179998	1	4	18.13220267	G2	2	G22
338	13	17	4.833825296	1	4	9.756890098	G2	2	G22
339	13	16	5.981580716	1	3	9.055192638	G2	2	G22
340	13	16	10.93025601	1	3	16.54672543	G2	2	G22
341	13	16	6.279126487	1	3	9.505631144	G2	2	G22
342	13	16	4.501746246	1	3	6.814950997	G2	2	G22
343	13	16	9.141698332	1	3	13.83912437	G2	2	G22
344	13	16	2.260693497	1	3	3.422342033	G2	2	G22
345	13	16	15.05193203	1	3	22.78630861	G2	2	G22
346	13	16	12.04361615	1	3	18.23218134	G2	2	G22
347	13	16	5.939464656	1	3	8.991435406	G2	2	G22
348	13	15	5.367390774	1	2	5.416935727	G2	2	G22
349	13	15	4.411373101	1	2	4.452093309	G2	2	G22
350	13	15	5.628910023	1	2	5.68086899	G2	2	G22
351	13	15	7.529252288	1	2	7.598752808	G2	2	G22
352	14	26	7.435633694	1	12	45.02562028	G2	2	G22
353	14	23	10.1949507	1	9	46.30075909	G2	2	G22
354	14	20	8.002915141	1	6	24.23036375	G2	2	G22
355	14	19	5.723249551	1	5	14.44019835	G2	2	G22
356	14	19	6.367362477	1	5	16.06534476	G2	2	G22
357	14	18	7.55753938	1	4	15.25460202	G2	2	G22
358	14	18	5.621432357	1	4	11.3466446	G2	2	G22
359	14	18	9.026565836	1	4	18.21977532	G2	2	G22
360	14	18	7.535950558	1	4	15.21102582	G2	2	G22
361	14	18	13.95141829	1	4	28.16040022	G2	2	G22
362	14	18	3.334190956	1	4	6.729935966	G2	2	G22
363	14	18	7.372274812	1	4	14.88065263	G2	2	G22
364	14	18	5.648586186	1	4	11.40145356	G2	2	G22
365	14	18	8.087293226	1	4	16.32388975	G2	2	G22
366	14	18	6.116893244	1	4	12.34671331	G2	2	G22
367	14	17	4.142705506	1	3	6.271418574	G2	2	G22
368	14	17	4.868304912	1	3	7.369864404	G2	2	G22
369	14	17	5.050011283	1	3	7.644939885	G2	2	G22
370	14	16	0.947241391	1	2	0.955985124	G2	2	G22
371	14	16	13.17812855	1	2	13.29977234	G2	2	G22
372	14	16	11.40437801	1	2	11.50964878	G2	2	G22
373	14	16	3.902604021	1	2	3.938627918	G2	2	G22
374	14	16	12.09130739	1	2	12.20291902	G2	2	G22
375	14	16	13.35428629	1	2	13.47755614	G2	2	G22
376	14	16	1.688117676	1	2	1.70370024	G2	2	G22
377	15	35	3.942001642	1	20	39.78389208	G2	2	G22
378	15	28	4.100546865	1	13	26.89958647	G2	2	G22
379	15	27	2.311212143	1	12	13.99527795	G2	2	G22
380	15	25	5.089242812	1	10	25.68110127	G2	2	G22
381	15	23	8.331961891	1	8	33.63548804	G2	2	G22
382	15	22	5.82163213	1	7	20.56379522	G2	2	G22
383	15	22	11.27800197	1	7	39.83737171	G2	2	G22
384	15	22	5.25349718	1	7	18.55696784	G2	2	G22
385	15	21	3.634857	1	6	11.00522819	G2	2	G22
386	15	21	5.40552759	1	6	16.36627372	G2	2	G22
387	15	21	2.698068792	1	6	8.168921837	G2	2	G22
388	15	20	7.776868397	1	5	19.62163649	G2	2	G22
389	15	20	4.496395882	1	5	11.34475228	G2	2	G22
390	15	20	4.683321914	1	5	11.81638102	G2	2	G22
391	15	19	4.747038982	1	4	9.581715265	G2	2	G22
392	15	19	3.849432432	1	4	7.769931033	G2	2	G22
393	15	19	7.925765336	1	4	15.99785193	G2	2	G22
394	15	19	2.601902456	1	4	5.251839848	G2	2	G22
395	15	19	4.568689696	1	4	9.221724104	G2	2	G22
396	15	19	9.952681408	1	4	20.08910391	G2	2	G22
397	15	19	8.618528351	1	4	17.39616737	G2	2	G22
398	15	18	10.81364437	1	3	16.37019336	G2	2	G22
399	15	18	4.137057028	1	3	6.262867647	G2	2	G22
400	15	18	3.002534377	1	3	4.545374956	G2	2	G22
401	15	18	5.741540793	1	3	8.691809138	G2	2	G22
402	15	18	12.19058786	1	3	18.45467389	G2	2	G22
403	15	18	23.95925658	1	3	36.27062713	G2	2	G22
404	15	17	14.16603326	1	2	14.29679613	G2	2	G22
405	15	17	12.70929945	1	2	12.8266156	G2	2	G22
406	15	17	16.1878598	1	2	16.33728561	G2	2	G22
407	15	17	3.460506851	1	2	3.492449867	G2	2	G22
408	15	17	3.502532542	1	2	3.534863486	G2	2	G22
409	15	17	2.39595949	1	2	2.418075953	G2	2	G22
410	15	17	4.424118207	1	2	4.464956063	G2	2	G22
411	16	41	5.373051663	1	25	67.78311088	G2	2	G22
412	16	30	8.093991587	1	14	57.18093546	G2	2	G22
413	16	24	6.749282816	1	8	27.24633458	G2	2	G22
414	16	23	2.833977195	1	7	10.01047909	G2	2	G22
415	16	20	1.828681496	1	4	3.691123134	G2	2	G22
416	16	20	9.845610352	1	4	19.87298511	G2	2	G22
417	16	20	10.95538874	1	4	22.11303002	G2	2	G22
418	16	20	8.635983532	1	4	17.43139999	G2	2	G22
419	16	19	8.067273758	1	3	12.21261092	G2	2	G22
420	16	19	13.6938782	1	3	20.73042411	G2	2	G22
421	16	19	7.490337897	1	3	11.33921881	G2	2	G22
422	16	19	7.264785047	1	3	10.99776651	G2	2	G22
423	16	19	5.452913759	1	3	8.254872228	G2	2	G22
424	16	18	1.540251997	1	2	1.554469652	G2	2	G22
425	16	18	13.33383328	1	2	13.45691434	G2	2	G22
426	16	18	4.108682521	1	2	4.146608674	G2	2	G22
427	16	18	2.741258557	1	2	2.766562384	G2	2	G22
428	16	18	7.290377529	1	2	7.35767306	G2	2	G22
429	16	18	5.086829113	1	2	5.133784276	G2	2	G22
430	16	18	11.00511302	1	2	11.10669828	G2	2	G22
431	16	18	12.74376508	1	2	12.86139938	G2	2	G22
432	16	18	4.121963098	1	2	4.16001184	G2	2	G22
433	16	18	5.177243425	1	2	5.225033178	G2	2	G22
434	17	35	5.974784745	1	18	54.2694275	G2	2	G22
435	17	33	4.86831543	1	16	39.30602841	G2	2	G22
436	17	28	10.05629676	1	11	55.82018064	G2	2	G22
437	17	27	6.474364868	1	10	32.67064002	G2	2	G22
438	17	26	6.35531899	1	9	28.8629246	G2	2	G22
439	17	25	4.923230071	1	8	19.87470038	G2	2	G22
440	17	25	2.759134276	1	8	11.13841244	G2	2	G22
441	17	25	6.799832274	1	8	27.45039885	G2	2	G22
442	17	23	1.842280819	1	6	5.577859265	G2	2	G22
443	17	22	2.631722866	1	5	6.640038994	G2	2	G22
444	17	21	2.602708773	1	4	5.253467367	G2	2	G22
445	17	21	4.12803111	1	4	8.33227173	G2	2	G22
446	17	21	1.883771271	1	4	3.802319722	G2	2	G22
447	17	20	5.012223122	1	3	7.587734425	G2	2	G22
448	17	19	3.702030529	1	2	3.736202985	G2	2	G22
449	17	19	1.667413673	1	2	1.682805124	G2	2	G22
450	17	19	5.358162341	1	2	5.407622109	G2	2	G22
451	17	19	7.678831327	1	2	7.749712571	G2	2	G22
452	17	19	4.358355782	1	2	4.398586602	G2	2	G22
453	17	19	4.294964251	1	2	4.334609921	G2	2	G22
454	18	31	3.122394053	1	13	20.48290426	G2	2	G22
455	18	24	3.198547839	1	6	9.684218342	G2	2	G22
456	18	24	4.877254948	1	6	14.76682676	G2	2	G22
457	18	22	2.515941801	1	4	5.078331578	G2	2	G22
458	18	22	6.901765332	1	4	13.93094738	G2	2	G22
459	18	22	5.864322676	1	4	11.83690935	G2	2	G22
460	18	22	7.25128007	1	4	14.6364294	G2	2	G22
461	18	22	1.646597171	1	4	3.32359294	G2	2	G22
462	18	22	3.117532194	1	4	6.292618604	G2	2	G22
463	18	21	4.047014549	1	3	6.126557192	G2	2	G22
464	18	21	4.668688448	1	3	7.067675799	G2	2	G22
465	18	20	1.645848658	1	2	1.661041048	G2	2	G22
466	18	20	11.91182491	1	2	12.02177979	G2	2	G22
467	18	20	2.453322174	1	2	2.475968137	G2	2	G22
468	18	20	3.181509428	1	2	3.210877093	G2	2	G22
469	18	20	20.04940187	1	2	20.23447256	G2	2	G22
470	18	20	4.310310937	1	2	4.350098268	G2	2	G22
471	18	20	2.213714941	1	2	2.234149153	G2	2	G22
472	19	42	4.23302441	1	23	49.12913079	G2	2	G22
473	19	34	7.12282415	1	15	53.9142978	G2	2	G22
474	19	32	3.780172328	1	13	24.79792959	G2	2	G22
475	19	29	5.655286639	1	10	28.53744541	G2	2	G22
476	19	28	5.147631086	1	9	23.37816373	G2	2	G22
477	19	28	6.215640879	1	9	28.22857111	G2	2	G22
478	19	27	4.18809688	1	8	16.90702434	G2	2	G22
479	19	26	4.042467079	1	7	14.27923705	G2	2	G22
480	19	26	14.08606073	1	7	49.75629891	G2	2	G22
481	19	25	3.055219202	1	6	9.250263348	G2	2	G22
482	19	25	7.688242597	1	6	23.27763214	G2	2	G22
483	19	24	9.642788745	1	5	24.32949689	G2	2	G22
484	19	24	9.459113468	1	5	23.86607006	G2	2	G22
485	19	22	5.334156423	1	3	8.075091898	G2	2	G22
486	19	21	0.906031751	1	2	0.914395089	G2	2	G22
487	19	21	1.703122788	1	2	1.718843861	G2	2	G22
488	19	21	5.490398194	1	2	5.541078596	G2	2	G22
489	19	21	3.001653375	1	2	3.029360837	G2	2	G22
490	20	48	2.844696045	1	28	40.19336545	G2	2	G22
491	20	35	5.210845811	1	15	39.44209304	G2	2	G22
492	20	34	2.20596157	1	14	15.58426949	G2	2	G22
493	20	30	1.906592013	1	10	9.620956279	G2	2	G22
494	20	30	3.029190484	1	10	15.28576067	G2	2	G22
495	20	29	7.484411034	1	9	33.99073936	G2	2	G22
496	20	28	6.488498505	1	8	26.19356842	G2	2	G22
497	20	26	3.75917079	1	6	11.38161208	G2	2	G22
498	20	26	14.96356513	1	6	45.30506942	G2	2	G22
499	20	26	13.47400105	1	6	40.79512789	G2	2	G22
500	20	25	4.274640374	1	5	10.7852461	G2	2	G22
501	20	25	4.555231455	1	5	11.49319895	G2	2	G22
502	20	25	3.298927035	1	5	8.323446377	G2	2	G22
503	20	24	7.806506578	1	4	15.75713272	G2	2	G22
504	20	24	6.288984006	1	4	12.69407188	G2	2	G22
505	20	23	1.841781598	1	3	2.788173888	G2	2	G22
506	20	23	13.72542566	1	3	20.7781821	G2	2	G22
507	20	23	2.702153263	1	3	4.090644179	G2	2	G22
508	20	23	4.969278746	1	3	7.52272325	G2	2	G22
509	20	22	2.659428319	1	2	2.683976793	G2	2	G22
510	20	22	8.213656438	1	2	8.28947451	G2	2	G22
511	20	22	8.275926251	1	2	8.35231912	G2	2	G22
512	20	22	3.824095769	1	2	3.859394978	G2	2	G22
513	20	22	13.63369039	1	2	13.75953935	G2	2	G22
514	21	42	5.649861723	1	21	59.87114794	G2	2	G22
515	21	32	3.507840228	1	11	19.47121091	G2	2	G22
516	21	31	3.645200325	1	10	18.39424098	G2	2	G22
517	21	30	4.144102344	1	9	18.82059952	G2	2	G22
518	21	28	5.385510727	1	7	19.02328029	G2	2	G22
519	21	27	6.168966248	1	6	18.67773099	G2	2	G22
520	21	26	10.80560705	1	5	27.26337681	G2	2	G22
521	21	26	4.746789106	1	5	11.97651363	G2	2	G22
522	21	25	6.722518608	1	4	13.56914477	G2	2	G22
523	21	24	6.321789996	1	3	9.570217131	G2	2	G22
524	21	24	3.879990362	1	3	5.873708278	G2	2	G22
525	21	24	1.791901407	1	3	2.712662957	G2	2	G22
526	21	23	14.62415914	1	2	14.75915085	G2	2	G22
527	21	23	5.902197222	1	2	5.956678831	G2	2	G22
528	21	23	5.518677098	1	2	5.569618535	G2	2	G22
529	21	23	1.990567334	1	2	2.00894173	G2	2	G22
530	21	23	2.491825369	1	2	2.514826744	G2	2	G22
531	22	42	6.000964057	1	20	60.56357356	G2	2	G22
532	22	38	2.81479632	1	16	22.72623163	G2	2	G22
533	22	35	5.756494364	1	13	37.76260168	G2	2	G22
534	22	34	5.830098918	1	12	35.30349004	G2	2	G22
535	22	34	5.036221572	1	12	30.49625754	G2	2	G22
536	22	32	8.243003044	1	10	41.59546004	G2	2	G22
537	22	30	3.816907773	1	8	15.40856252	G2	2	G22
538	22	29	12.91728779	1	7	45.62783341	G2	2	G22
539	22	28	4.138238405	1	6	12.52931214	G2	2	G22
540	22	28	9.96673347	1	6	30.17620119	G2	2	G22
541	22	28	4.306596751	1	6	13.03904939	G2	2	G22
542	22	27	3.575178967	1	5	9.020451225	G2	2	G22
543	22	26	6.499944779	1	4	13.11988807	G2	2	G22
544	22	26	4.100700452	1	4	8.277105848	G2	2	G22
545	22	26	4.745523316	1	4	9.578655952	G2	2	G22
546	22	25	14.90485025	1	3	22.56364942	G2	2	G22
547	22	25	23.13004874	1	3	35.01533408	G2	2	G22
548	22	25	4.936015127	1	3	7.472367249	G2	2	G22
549	22	25	4.17420947	1	3	6.319110727	G2	2	G22
550	22	25	7.692075155	1	3	11.64461797	G2	2	G22
551	22	24	5.81788074	1	2	5.871584046	G2	2	G22
552	22	24	2.712808435	1	2	2.737849646	G2	2	G22
553	22	24	10.9831961	1	2	11.08457905	G2	2	G22
554	22	24	2.576305458	1	2	2.600086646	G2	2	G22
555	23	31	8.005783651	1	8	32.31873162	G2	2	G22
556	23	31	13.17795173	1	8	53.19837554	G2	2	G22
557	23	29	5.941896779	1	6	17.99023453	G2	2	G22
558	23	29	8.330845242	1	6	25.22323516	G2	2	G22
559	23	29	6.011807801	1	6	18.20190359	G2	2	G22
560	23	28	8.063067666	1	5	20.34373923	G2	2	G22
561	23	28	4.67099511	1	5	11.78527955	G2	2	G22
562	23	28	8.791341088	1	5	22.18122903	G2	2	G22
563	23	27	4.872779204	1	4	9.835517059	G2	2	G22
564	23	26	5.076548098	1	3	7.68511254	G2	2	G22
565	23	26	10.5817162	1	3	16.0190898	G2	2	G22
566	23	25	6.765076231	1	2	6.827522845	G2	2	G22
567	23	25	4.58359483	1	2	4.625904772	G2	2	G22
568	23	25	7.564492587	1	2	7.634318401	G2	2	G22
569	24	59	7.042032662	1	35	124.3731263	G2	2	G22
570	24	42	3.933577772	1	18	35.72898821	G2	2	G22
571	24	41	6.58678245	1	17	56.5044579	G2	2	G22
572	24	37	3.099274104	1	13	20.3312374	G2	2	G22
573	24	33	2.716382265	1	9	12.33655409	G2	2	G22
574	24	31	3.81184586	1	7	13.46461198	G2	2	G22
575	24	31	2.991301333	1	7	10.56619633	G2	2	G22
576	24	30	2.837335956	1	6	8.590579942	G2	2	G22
577	24	29	6.909706425	1	5	17.43372021	G2	2	G22
578	24	29	9.140192663	1	5	23.06140836	G2	2	G22
579	24	28	3.166925631	1	4	6.392317354	G2	2	G22
580	24	28	6.330982129	1	4	12.77884347	G2	2	G22
581	24	27	8.535406115	1	3	12.92129126	G2	2	G22
582	24	27	4.350407748	1	3	6.585847802	G2	2	G22
583	24	27	7.391510765	1	3	11.18960974	G2	2	G22
584	24	26	5.964465239	1	2	6.019521627	G2	2	G22
585	24	26	6.177204736	1	2	6.234224866	G2	2	G22
586	24	26	11.96343541	1	2	12.07386669	G2	2	G22
587	24	26	15.81807647	1	2	15.96408892	G2	2	G22
588	24	26	6.539724044	1	2	6.600090492	G2	2	G22
589	24	26	6.917072645	1	2	6.980922298	G2	2	G22
590	24	26	3.783245388	1	2	3.818167517	G2	2	G22
591	24	26	5.26568025	1	2	5.31428634	G2	2	G22
592	24	26	0.624851471	1	2	0.630619308	G2	2	G22
593	24	26	1.853870598	1	2	1.870983184	G2	2	G22
594	24	26	3.351550871	1	2	3.382488143	G2	2	G22
595	25	40	2.67828216	1	15	20.27253501	G2	2	G22
596	25	37	5.264976651	1	12	31.88145748	G2	2	G22
597	25	32	3.817787315	1	7	13.48559902	G2	2	G22
598	25	30	10.54442356	1	5	26.6043908	G2	2	G22
599	25	29	8.422809175	1	4	17.00111576	G2	2	G22
600	25	29	2.045104229	1	4	4.127964082	G2	2	G22
601	25	29	5.540221196	1	4	11.182723	G2	2	G22
602	25	28	7.435293071	1	3	11.25588942	G2	2	G22
603	25	28	6.359661354	1	3	9.627548538	G2	2	G22
604	25	28	5.916242604	1	3	8.956280793	G2	2	G22
605	25	28	22.12721235	1	3	33.49719411	G2	2	G22
606	25	27	12.19997449	1	2	12.3125892	G2	2	G22
607	25	27	3.518073325	1	2	3.550547722	G2	2	G22
608	25	27	1.577719894	1	2	1.592283406	G2	2	G22
609	26	41	10.71179551	1	15	81.08004925	G2	2	G22
610	26	40	7.942333733	1	14	56.10953108	G2	2	G22
611	26	40	2.031269544	1	14	14.35013756	G2	2	G22
612	26	35	7.888256317	1	9	35.82481819	G2	2	G22
613	26	33	2.674532383	1	7	9.447270973	G2	2	G22
614	26	32	6.373699293	1	6	19.29759963	G2	2	G22
615	26	32	9.743977343	1	6	29.5017642	G2	2	G22
616	26	31	2.871378054	1	5	7.244707447	G2	2	G22
617	26	31	10.12569985	1	5	25.54791872	G2	2	G22
618	26	31	13.88358055	1	5	35.02934045	G2	2	G22
619	26	30	4.747490464	1	4	9.582626565	G2	2	G22
620	26	29	5.647952257	1	3	8.550130497	G2	2	G22
621	26	29	3.910382993	1	3	5.919718044	G2	2	G22
622	26	29	23.85736751	1	3	36.11638276	G2	2	G22
623	26	28	3.577464987	1	2	3.610487613	G2	2	G22
624	26	28	4.96705884	1	2	5.012908436	G2	2	G22
625	26	28	4.204897503	1	2	4.243711791	G2	2	G22
626	26	28	6.295098372	1	2	6.353206746	G2	2	G22
627	26	28	7.333536949	1	2	7.401230873	G2	2	G22
628	26	28	2.396798201	1	2	2.418922406	G2	2	G22
629	26	28	2.999075251	1	2	3.026758915	G2	2	G22
630	27	43	6.912523529	1	16	55.81064953	G2	2	G22
631	27	38	8.364564626	1	11	46.4297663	G2	2	G22
632	27	37	6.542836984	1	10	33.01616084	G2	2	G22
633	27	36	6.06473496	1	9	27.5432261	G2	2	G22
634	27	34	23.57130002	1	7	83.26108143	G2	2	G22
635	27	34	1.840056399	1	7	6.499645141	G2	2	G22
636	27	32	3.651103562	1	5	9.212014813	G2	2	G22
637	27	32	2.993832523	1	5	7.553669482	G2	2	G22
638	27	32	7.299154195	1	5	18.41632685	G2	2	G22
639	27	32	2.546814387	1	5	6.425808378	G2	2	G22
640	27	31	6.247783973	1	4	12.6109112	G2	2	G22
641	27	31	5.982127014	1	4	12.07469287	G2	2	G22
642	27	31	2.571981945	1	4	5.19144645	G2	2	G22
643	27	31	3.778203639	1	4	7.626158459	G2	2	G22
644	27	30	10.45850035	1	3	15.83255997	G2	2	G22
645	27	30	3.626288197	1	3	5.489642244	G2	2	G22
646	27	30	2.096796902	1	3	3.174227812	G2	2	G22
647	27	30	6.218649344	1	3	9.414078056	G2	2	G22
648	27	29	4.609847785	1	2	4.652400061	G2	2	G22
649	27	29	15.5799944	1	2	15.72380917	G2	2	G22
650	27	29	14.52134606	1	2	14.65538873	G2	2	G22
651	27	29	5.907352393	1	2	5.961881588	G2	2	G22
652	27	29	2.264386169	1	2	2.285288114	G2	2	G22
653	27	29	9.387264717	1	2	9.473916054	G2	2	G22
654	27	29	4.331586197	1	2	4.371569914	G2	2	G22
655	28	76	3.480378318	1	48	84.30011429	G2	2	G22
656	28	48	5.193051033	1	20	52.40986702	G2	2	G22
657	28	42	9.542492447	1	14	67.41403655	G2	2	G22
658	28	41	5.529898891	1	13	36.27613544	G2	2	G22
659	28	35	3.981405023	1	7	14.06354709	G2	2	G22
660	28	35	5.652722429	1	7	19.96715421	G2	2	G22
[truncated: 32,952 more rows]
