# Supplementary material for: PLK1 inhibition delays mitotic entry revealing changes to the phosphoproteome of mammalian cells early in division
Source: EMBO J. 2025 Mar 3;44(7):1891–920. doi: 10.1038/s44318-025-00400-9 (PMC11962124; doi:10.1038/s44318-025-00400-9)
Supplement: Supplementary file 10 — Source data Fig. 4 [file 44318_2025_400_MOESM10_ESM.zip › Figure 4/4E/Numerical Data.xlsx]

## Sheet: Eccentricity normalized
Time	Ctrl (DMSO)								BI 2536 (250nM)
-90	1.89082	1.87564	4.74819	1.22807	1.88785	1.25073	1.29896	1.24422	1.38141	1.59637	1.25138	1.1661	1.2883	1.794	1.65447	0.892852
-85	1.87113	1.83241	2.54074	1.18296	1.76718	1.50543	1.84485	1.26487	1.57625	1.5931	1.30254	1.82402	1.18846	1.84821	1.74634	1.02882
-80	1.87021	1.88931	4.84684	1.29141	1.54828	1.20771	1.86423	1.22348	1.56201	1.57798	1.33711	1.74339	1.2309	1.74406	1.2568	0.978516
-75	1.89362	1.90983	4.67331	1.35455	1.22242	0.814989	1.5131	1.1747	1.46635	1.55479	1.38544	1.66851	1.26355	1.78114	1.69098	0.773983
-70	1.93102	1.88366	4.67052	1.19774	1.44393	1.47022	1.49854	1.13984	1.51641	1.60807	1.41714	1.68791	1.20721	1.8492	1.43497	0.799218
-65	2.06199	1.8227	4.68025	1.22839	1.53396	1.38694	1.07174	1.341	1.52705	1.56042	1.38515	1.80359	1.2014	1.80113	1.70898	0.737925
-60	2.049	1.98744	4.76476	1.23015	1.29735	1.32221	2.12784	1.23137	1.44424	1.60844	1.2846	1.8039	1.21791	1.65431	1.20079	0.772406
-55	2.12023	1.92544	4.67048	1.0082	1.27115	1.17392	2.1602	1.18668	1.46084	1.60287	1.25337	1.61506	1.15246	1.78435	1.67332	0.869592
-50	2.07272	1.96744	4.6102	1.01537	1.57212	0.670745	0.914339	1.28872	1.40019	1.64219	1.33329	1.66723	1.17537	1.35893	1.70928	1.26832
-45	1.95368	1.90698	4.73875	0.817287	1.70487	1.18018	1.94358	1.35619	1.49371	1.50682	1.36708	1.63405	1.04091	1.33747	1.35883	1.06987
-40	2.05726	2.45681	4.74395	0.894712	1.10062	1.35414	2.05288	1.32243	1.28907	1.64073	1.40784	1.58343	1.24861	1.60793	1.69324	0.798736
-35	2.03643	1.92924	4.66953	1.11519	1.81104	1.0854	1.95791	1.1987	1.11998	1.4587	0.964159	1.91853	1.18606	1.16896	1.62632	1.17406
-30	2.01339	1.93477	4.78306	1.1389	1.67439	1.59194	2.00226	1.30833	1.54724	1.24986	1.03022	1.02944	1.20765	0.987137	1.72024	0.469754
-25	1.98238	1.96283	4.69554	1.07405	0.779792	1.56131	1.94679	1.3398	1.25958	1.15289	1.18462	1.52749	1.08889	1.61945	1.50367	1.22071
-20	2.04953	2.03854	4.69401	1.06646	1.61573	1.5174	1.99688	1.25791	1.26121	0.949839	1.48277	1.36418	1.24992	1.52624	1.4045	0.359429
-15	2.11202	1.88188	4.59685	1.01851	1.86393	1.57933	1.91329	1.24309	0.971933	0.669613	1.05599	0.58576	1.19988	1.21557	1.16093	1.41883
-10	2.12572	1.82034	4.72387	1.16355	0.438266	1.8356	1.89865	1.23246	1.19686	1.14042	1.13719	1.46976	1.15865	1.4155	1.32519	0.47586
-5	2.141	1.97699	4.82649	1.14871	1.41134	1.79263	1.68508	1.20143	1.06253	0.991951	1.14419	1.28837	1.11219	1.33209	1.28033	1.40244
0	2.16399	1.88858	3.25966	1.33504	1.09081	1.58032	1.67366	1.2884	0.993371	1.093	1.08182	1.34758	1.11088	1.2067	1.065	0.756669
5	0.972544	1.06788	1.16609	0.92479	0.924988	0.853445	0.733628	1.04975	1.15219	1.10427	1.12642	1.09901	0.996386	0.9896	0.992254	0.936953
10	1.02746	0.932119	0.833914	1.07521	1.07501	1.14655	1.26637	0.950246	0.847806	0.895734	0.873576	0.90099	1.00361	1.0104	1.00775	1.06305
