# Supplementary material for: PLK1 inhibition delays mitotic entry revealing changes to the phosphoproteome of mammalian cells early in division
Source: EMBO J. 2025 Mar 3;44(7):1891–920. doi: 10.1038/s44318-025-00400-9 (PMC11962124; doi:10.1038/s44318-025-00400-9)
Supplement: Supplementary file 10 — Source data Fig. 4 [file 44318_2025_400_MOESM10_ESM.zip › Figure 4/4G/Numerical Data.xlsx]

## Sheet: Sheet1
Time	Ctrl (DMSO)										BI 2536 (250nM)
0.083333										0.998206					1.00485
0.166667										0.998545					1.00697
0.25										1.00171					0.990483
0.333333										1.00168					1.00581
0.416667									0.998113	0.999861					0.991883
0.5									0.998248	1.00413					0.989855
0.583333									1.00051	1.00299					0.981114
0.666667								0.99986	1.00256	1.00435					0.991684
0.75								0.998521	1.00056	0.998088					0.990556
0.833333								1.00219	1.00087	0.996647					0.978007
0.916667							1.00231	1.00125	1.00424	1.01837				1.00422	0.992732
1							1.00387	0.998178	1.00567	1.01685				1.00558	0.989691
1.08333							1.0038	0.994496	1.00541	1.00395				0.993261	0.992754
1.16667							0.996205	0.990689	1.00396	1.00137				0.998678	0.999424
1.25							0.993816	0.995272	1.02481	1.01446				0.998253	0.998312
1.33333							0.996656	0.985825	1.01948	1.02003				1.00099	0.993276
1.41667							0.991321	0.984051	1.00861	1.01138				0.9945	0.975512
1.5							0.99267	1.005	1.01047	1.02357				0.997062	0.998179
1.58333							0.982456	1.00112	1.02393	1.02044				0.99559	1.00382
1.66667							0.978798	0.987489	1.03343	1.00368				0.989359	1.02449
1.75							1.00316	0.992431	1.01983	1.02838				0.999665	1.01639
1.83333							0.995612	0.999807	1.0328	1.01862				0.993338	1.02649
1.91667							0.979508	1.00522	1.02903	1.03016				1.00134	1.02739
2							0.977399	1.0012	1.01165	1.0276				1.00489	1.02106
2.08333							0.991468	1.01097	1.04014	1.01046				0.998266	1.03754
2.16667							0.997949	1.0091	1.03145	1.01914				0.990912	1.03939
2.25							0.987506	0.98761	1.0385	1.02986				0.977675	1.03414
2.33333							1.00152	1.00993	1.0347	1.03531				0.992672	1.03088
2.41667							0.99223	1.00185	1.02161	1.03166				0.993179	1.04847
2.5							0.974051	1.00524	1.01818	1.03369				1.00314	1.03705
2.58333							1.00418	1.00338	1.02707	1.02273				0.99419	1.04213
2.66667							0.990243	0.986059	1.02884	1.03765	1.00244			1.00392	1.04167
2.75							1.0017	0.994985	1.02532	1.04006	1.00544			0.998997	1.02683
2.83333				0.999905			1.00012	1.01381	1.02821	1.04106	0.993317			0.987882	1.03289
2.91667				1.00008			0.979104	1.0182	1.0158	1.04447	0.996001			0.995013	1.05307			1.00388
3				1.0037			0.985842	1.01487	1.02954	1.03483	1.0028			1.00677	1.03069			1.00482
3.08333				0.999311			0.999193	1.01883	1.03114	1.02684	0.98712			1.00711	1.02845			0.994496
3.16667				0.997004			1.00251	1.00434	1.0322	1.04365	0.981971			1.00332	1.0557			1.00073
3.25				0.999473	1.00521		1.0005	1.02642	1.03684	1.0473	0.987874			1.01902	1.03198			0.996074
3.33333				0.999484	1.00569	1.00542	1.00091	1.03075	1.03152	1.04805	0.98347			1.01142	1.04484			0.998473
3.41667				1.00745	1.00088	1.00575	0.985385	1.02821	1.02977	1.04472	0.98521			1.0183	1.0251			0.99208
3.5				1.00462	0.994596	0.997588	1.00588	1.03194	1.0418	1.05157	1.00256			1.01853	1.04622			0.996182
3.58333				1.00287	0.993621	0.994589	1.0119	1.02759	1.03715	1.02444	1.00029			1.0093	1.05594			0.993283
3.66667				1.02286	0.99467	0.996649	1.01411	1.01638	1.03548	1.04609	1.00807			1.01358	1.04297			0.98899
3.75				1.02009	0.998342	0.988925	1.01884	1.0294	1.03232	1.04772	1.02752			1.02781	1.04959			0.996985
3.83333				1.00786	1.00281	0.990849	1.00974	1.03669	1.04192	1.04445	1.01703	1.00273		1.01621	1.05529			0.993775
3.91667				1.00702	0.999116	0.996893	1.00511	1.03434	1.0205	1.03893	1.0111	1.0046		1.01869	1.0469			1.00004
4				1.02004	1.00311	0.99442	1.02287	1.02712	1.03473	1.05092	1.00469	0.993818		1.03165	1.05403			1.00317
4.08333				1.0252	1.02879	0.991298	1.02158	1.0357	1.03341	1.04757	1.00299	1.00074		1.00842	1.06735	1.0039		0.997993
4.16667				1.01901	1.02216	1.0192	1.02289	1.01621	1.03584	1.03096	1.00852	0.99811		1.01714	1.06425	1.00702		0.992965
4.25				1.03075	1.00513	1.01448	1.0124	1.03398	1.03345	1.05551	1.0337	1.00422		1.00965	1.07231	0.992262		0.982127
4.33333				1.024	1.00772	1.00175	1.02304	1.03217	1.03959	1.05126	1.02185	1.00257		1.01797	1.06998	1.00229		0.992127
4.41667				1.01152	1.02504	1.0014	1.00754	1.03601	1.03256	1.05293	1.03516	0.998517		1.02969	1.07576	0.994529		0.99536
4.5				1.03451	1.02572	1.02347	1.03354	1.03095	1.01777	1.06087	1.03978	0.999993		1.02077	1.08283	1.0044		1.00266
4.58333				1.02519	1.02029	1.02981	1.03286	1.03969	1.03682	1.06255	1.01684	0.991959		1.02058	1.05808	0.998132		0.995031
4.66667				1.03518	1.02988	1.01773	1.0355	1.04062	1.03659	1.06572	1.02921	1.01518		1.02174	1.06886	1.0016		1.00291
4.75				1.0335	1.02463	1.03024	1.03376	1.02683	1.03741	1.06842	1.03287	0.995556		1.02882	1.07223	1.004		0.997757
4.83333				1.01915	1.01394	1.02835	1.04002	1.0434	1.03802	1.05206	1.03892	1.00117		1.02361	1.05725	0.997517		0.988272
4.91667				1.02057	1.03869	1.01404	1.03893	1.04184	1.03994	1.03557	1.02012	1.00842		1.03633	1.06528	1.00831		0.994214
5				1.03264	1.0261	1.0437	1.02734	1.04482	1.0437	1.04467	1.01904	0.995588		1.02637	1.0706	0.998095		1.00123
5.08333				1.03719	1.03387	1.03429	1.05285	1.0477	1.04363	1.04332	1.0142	0.987198		1.04562	1.07695	1.00983		0.998082
5.16667				1.03498	1.02967	1.04363	1.05404	1.0503	1.03349	1.04474	1.02293	0.97306		1.03125	1.06998	1.01977		0.99525
5.25				1.03361	1.01649	1.039	1.05394	1.05536	1.02401	1.04982	1.0329	0.982933		1.03627	1.08929	1.01065		1.00831
5.33333				1.02166	1.0157	1.02364	1.05727	1.0563	1.02142	1.06247	1.03692	0.981516		1.04693	1.08453	0.999128		0.999664
5.41667				1.03496	1.02576	1.02393	1.05819	1.0407	1.02638	1.05855	1.03871	0.990863		1.0403	1.08543	0.981536		1.00678
5.5				1.03971	1.03154	1.04302	1.05563	1.0296	1.023	1.06427	1.04842	0.972306		1.04754	1.10544	0.997712		1.00809
5.58333				1.03949	1.02845	1.05088	1.05586	1.03039	1.02795	1.0686	1.0481	0.988982		1.05526	1.10461	1.00084		0.998647
5.66667				1.04184	1.03201	1.0478	1.04392	1.03691	1.04163	1.07154	1.05048	0.987559		1.0522	1.09605	1.01007		0.998987
5.75				1.03433	1.02173	1.04052	1.03533	1.0347	1.03928	1.06358	1.07667	0.978972		1.05743	1.08598	0.99441		1.01281
5.83333				1.03117	1.03688	1.03249	1.04131	1.03598	1.03992	1.05221	1.04569	0.977787		1.05458	1.08152	1.00582		0.998723
5.91667				1.04571	1.04223	1.04286	1.04577	1.04214	1.04079	1.06655	1.04137	0.984202		1.06578	1.0946	1.00438		0.998322
6				1.04747	1.03896	1.05418	1.05367	1.04242	1.0423	1.07833	1.02963	0.980776		1.05996	1.08397	0.989466		1.00804
6.08333			0.999261	1.04706	1.04005	1.05585	1.06519	1.04313	1.03267	1.07831	1.05676	0.977134		1.06813	1.10088	0.995061		0.992055
6.16667			0.999773	1.04312	1.02921	1.05848	1.06871	1.04929	1.03117	1.08138	1.07994	0.991337	1.00222	1.05363	1.10541	0.999183		1.00163
6.25			1.0022	1.04937	1.02537	1.04525	1.05639	1.04316	1.04666	1.07808	1.05718	0.981215	1.00371	1.05367	1.10783	0.996578		0.991147
6.33333			0.999416	1.03056	1.03853	1.03911	1.05617	1.03302	1.05407	1.08835	1.05218	0.98819	0.994731	1.07063	1.11265	0.992778		1.00266
6.41667			0.999348	1.04643	1.03711	1.05923	1.05955	1.03382	1.04979	1.08761	1.04637	0.986944	0.999614	1.06206	1.11061	1.00815		1.01282
6.5		0.99936	0.999787	1.0487	1.03766	1.05971	1.06353	1.05284	1.04566	1.09665	1.05001	0.98312	0.997202	1.06632	1.11912	0.996791		1.00606
6.58333		0.999649	1.00073	1.04679	1.03222	1.06801	1.04775	1.05517	1.04237	1.0917	1.06347	0.984183	1.00252	1.07241	1.11853	1.00105		1.00529
6.66667		1.00164	1.00897	1.0457	1.0382	1.05678	1.04746	1.04591	1.05138	1.09127	1.06133	0.998251	0.994636	1.05902	1.10617	1.00016		1.00579
6.75		1.0001	1.00531	1.05181	1.02262	1.05562	1.06647	1.04451	1.04405	1.0885	1.05443	0.980323	0.998608	1.07664	1.10571	0.986404		1.01032
6.83333		0.999248	1.00355	1.0483	1.03978	1.03637	1.08909	1.04521	1.05145	1.09381	1.07332	0.979777	0.996521	1.07889	1.09329	0.988171		1.00653
6.91667		1.00193	1.0229	1.03534	1.03748	1.05615	1.07495	1.04905	1.05048	1.09975	1.07113	0.992937	0.994253	1.08482	1.08033	1.00774		1.01848
7		1.00423	1.02038	1.05418	1.03851	1.05747	1.08667	1.05066	1.05097	1.08486	1.07334	0.975004	1.00158	1.07506	1.07919	0.990755		1.00698
7.08333	0.999098	1.01204	1.01007	1.05212	1.043	1.05319	1.07942	1.05096	1.05291	1.10355	1.06326	0.987421	0.999433	1.07113	1.08976	0.991907		1.02201
7.16667	0.999973	1.00885	1.01096	1.05326	1.04906	1.04669	1.08414	1.05199	1.05642	1.10842	1.03918	0.973063	1.00479	1.07623	1.0884	1.00407		1.01238
7.25	1.00174	1.01033	1.02093	1.05251	1.0473	1.0534	1.06749	1.05477	1.05843	1.10219	1.0613	0.987462	1.00952	1.07571	1.07303	0.985675		1.01533
7.33333	0.998517	1.02947	1.02382	1.05659	1.03448	1.05918	1.07556	1.06209	1.03788	1.10491	1.05917	0.999324	1.00603	1.08279	1.08171	0.996966		1.02392
7.41667	1.00067	1.02849	1.02084	1.0578	1.05361	1.04488	1.0685	1.06634	1.05517	1.10191	1.0464	0.983028	1.00355	1.07943	1.08955	0.982821	1.0016	1.01384
7.5	1.00327	1.02077	1.03135	1.05754	1.05014	1.06242	1.06422	1.07222	1.05238	1.10006	1.05536	0.985999	0.991372	1.07644	1.07169	0.990707	1.00215	1.02511
7.58333	1.00638	1.02037	1.02618	1.04915	1.04922	1.07007	1.07148	1.05663	1.05508	1.09937	1.04853	0.980996	0.999645	1.08701	1.08916	1.00543	0.997728	1.03005
7.66667	1.00939	1.03186	1.01737	1.0427	1.0474	1.06773	1.0758	1.08175	1.05761	1.10578	1.059	0.981009	1.00135	1.08183	1.08778	0.996599	1.00061	1.02564
7.75	1.00936	1.03781	1.03312	1.04904	1.05078	1.06977	1.08055	1.07406	1.05174	1.10155	1.03825	0.978543	1.00891	1.0714	1.09046	0.999667	0.997902	1.03128
7.83333	1.00936	1.03993	1.02532	1.05468	1.05145	1.07068	1.06296	1.07396	1.05258	1.09926	1.04443	1.00041	1.00029	1.07231	1.08544	1.00251	1.00023	1.02533
7.91667	1.02825	1.07052	1.03562	1.06771	1.05576	1.06846	1.10429	1.08417	1.12544	1.10478	1.03864	0.974395	1.01107	1.0795	1.08214	1.0022	0.995334	1.02833
8	1.02584	1.19349	1.03788	1.18662	1.05223	1.08142	1.15595	1.07655	1.12908	1.10339	1.02933	0.989765	1.00703	1.08308	1.07562	0.997885	1.00072	1.02783
8.08333	1.02375	1.13516	1.03285	1.16829	1.03987	1.08021	1.15863	1.07027	1.17568	1.1845	1.04834	0.978795	0.997676	1.08173	1.08549	1.02176	0.997753	1.03829
8.16667	1.03025	1.15278	1.1784	1.20576	1.04421	1.07651	1.18387	1.07443	1.13233	1.19724	1.03228	0.981722	1.0064	1.07917	1.07564	1.00451	0.994811	1.02814
8.25	1.13994	1.17595	1.22538	1.06134	1.09535	1.02742	1.23023	1.16158	1.15962	1.20162	1.03727	0.992017	1.01152	1.09106	1.08609	1.02509	1.00042	1.02947
8.33333											1.02973	0.978875	1.01136	1.08575	1.07661	1.00977	1.00103	1.04483
8.41667											1.04235	0.991572	1.01051	1.0976	1.08404	1.0169	1.00498	1.04038
8.5											1.05972	1.00459	1.02015	1.09397	1.09979	1.02729	1.00826	1.03775
8.58333											1.03876	1.00002	1.01418	1.10477	1.09223	1.01347	1.0031	1.04264
8.66667											1.06114	1.02197	1.02071	1.0932	1.0892	1.02573	1.00041	1.03241
8.75											1.07528	1.00421	1.02029	1.10149	1.08947	1.03026	0.992987	1.04768
8.83333											1.05523	1.01399	1.0132	1.09479	1.08415	1.02925	1.00114	1.04445
8.91667											1.05095	1.01372	1.01434	1.1042	1.08984	1.0414	1.00324	1.058
9											1.04238	1.01962	1.02352	1.10035	1.08863	1.03679	1.00645	1.06078
9.08333											1.04037	0.996434	1.01567	1.10178	1.08461	1.04134	1.00019	1.06079
9.16667											1.05269	0.994729	1.01779	1.09342	1.09205	1.03116	1.00578	1.06518
9.25											1.05046	1.00922	1.02465	1.09854	1.09141	1.04162	1.00155	1.05466
9.33333											1.06328	0.99101	1.01206	1.10648	1.07648	1.03648	0.996573	1.06328
9.41667											1.05055	1.01069	1.02442	1.1024	1.07872	1.03404	0.999376	1.06273
9.5											1.04354	1.00869	1.01417	1.10064	1.08822	1.05236	1.00282	1.06018
9.58333											1.04443	1.00833	1.02266	1.09895	1.07881	1.04062	1.00014	1.06899
9.66667											1.07125	1.01624	1.03123	1.08738	1.09797	1.04416	0.998964	1.06073
9.75											1.06399	1.01016	1.02893	1.09024	1.08874	1.05249	1.00612	1.05075
9.83333											1.06178	1.02726	1.02813	1.09202	1.09073	1.03786	1.0003	1.05356
9.91667											1.0512	1.03388	1.03554	1.09353	1.10146	1.05826	1.00376	1.06416
10											1.06185	1.02464	1.03628	1.09498	1.10612	1.04703	1.00397	1.06139
10.0833											1.06677	1.02771	1.03543	1.09544	1.10716	1.05168	0.996563	1.0509
10.1667											1.06812	1.02199	1.03811	1.08371	1.10313	1.04713	0.998119	1.05647
10.25											1.05191	1.04181	1.02606	1.07804	1.08816	1.04023	1.00581	1.06722
10.3333											1.05405	1.04762	1.04115	1.08415	1.09796	1.04708	0.997705	1.06072
10.4167											1.08303	1.02857	1.03284	1.07698	1.09966	1.04282	0.998179	1.07274
10.5											1.07888	1.04929	1.03364	1.08919	1.09225	1.05707	1.00528	1.06009
10.5833											1.07795	1.06644	1.03793	1.0804	1.10009	1.05607	0.998034	1.07228
10.6667											1.06963	1.041	1.02862	1.07854	1.10606	1.04666	1.00403	1.07217
10.75											1.06748	1.04755	1.03646	1.08538	1.1093	1.05633	0.994687	1.07727
10.8333											1.06581	1.05258	1.03673	1.08407	1.1138	1.05699	0.999017	1.06912
10.9167											1.05572	1.05187	1.03245	1.08389	1.11603	1.04048	1.0054	1.07967
11											1.06094	1.03877	1.03845	1.07899	1.1095	1.039	0.999702	1.06968
11.0833											1.06844	1.03841	1.03994	1.06662	1.12148	1.04575	0.998338	1.07887
11.1667											1.05447	1.06177	1.04085	1.07602	1.11437	1.05632	0.997469	1.06859
11.25											1.06956	1.05759	1.03823	1.08807	1.09838	1.05374	0.999737	1.08276
11.3333											1.06378	1.07542	1.04337	1.08144	1.11005	1.05738	0.997144	1.09909
11.4167											1.06053	1.05856	1.03687	1.0783	1.11406	1.07309	1.00418	1.08906
11.5											1.06705	1.04693	1.03708	1.07992	1.11086	1.0592	0.996359	1.08438
11.5833											1.04653	1.0516	1.04541	1.0832	1.11223	1.06895	1.00615	1.08733
11.6667											1.05463	1.05715	1.03931	1.08233	1.10809	1.05715	0.998532	1.08474
11.75											1.06597	1.04754	1.03688	1.08123	1.10641	1.06154	1.00021	1.09349
11.8333											1.06361	1.06243	1.03989	1.08055	1.1066	1.06198	1.00519	1.09171
11.9167											1.0587	1.03848	1.03187	1.0908	1.1152	1.07441	0.99825	1.09049
12											1.05363	1.05646	1.03846	1.09418	1.11519	1.06466	1.00799	1.09644
12.0833											1.0552	1.05385	1.03524	1.08892	1.11018	1.09439	1.00782	1.09601
12.1667											1.04338	1.0704	1.04107	1.09414	1.10996	1.09202	1.00657	1.087
12.25											1.07252	1.08977	1.04226	1.09319	1.10753	1.09158	1.00988	1.0807
12.3333											1.06897	1.07912	1.04202	1.08491	1.11169	1.07395	1.00661	1.08916
12.4167											1.06544	1.07747	1.04762	1.08341	1.10822	1.08131	1.00824	1.0774
12.5											1.07391	1.07308	1.04113	1.09092	1.10632	1.08345	1.00471	1.09327
12.5833											1.05624	1.06024	1.04907	1.09213	1.10272	1.08621	1.00977	1.08972
12.6667											1.06277	1.08232	1.04604	1.08953	1.10919	1.08339	1.00499	1.08752
12.75											1.05793	1.07555	1.04177	1.08933	1.1162	1.08991	1.00355	1.10051
12.8333											1.05057	1.06386	1.05137	1.08422	1.10847	1.07623	1.01289	1.09731
12.9167											1.05436	1.07369	1.04685	1.08515	1.10948	1.08943	1.00848	1.09439
13											1.05619	1.07891	1.03835	1.0887	1.10448	1.08934	1.00787	1.09787
13.0833											1.0678	1.06746	1.03835	1.08055	1.11023	1.08928	1.01157	1.0878
13.1667											1.07539	1.04477	1.04472	1.08884	1.11043	1.09367	1.00547	1.09282
13.25											1.07077	1.06453	1.04587	1.08609	1.11013	1.09509	1.01057	1.09831
13.3333											1.06097	1.04973	1.04201	1.08309	1.10791	1.08867	1.01016	1.0924
13.4167											1.05234	1.06844	1.04181	1.08268	1.11577	1.08973	1.01433	1.10031
13.5											1.0641	1.06605	1.04993	1.09205	1.11042	1.09673	1.01232	1.10204
13.5833											1.05998	1.07173	1.04404	1.09334	1.10796	1.08892	1.0126	1.10553
13.6667											1.06285	1.0799	1.05203	1.08683	1.10453	1.10386	1.01766	1.10308
13.75											1.07734	1.06459	1.04715	1.08311	1.10195	1.10641	1.01092	1.10181
13.8333											1.06929	1.06316	1.04824	1.08828	1.09696	1.10523	1.0187	1.09855
13.9167											1.07016	1.05569	1.04648	1.09275	1.10822	1.10967	1.01764	1.10931
14											1.06391	1.05575	1.04888	1.09089	1.11416	1.11689	1.01288	1.10584
14.0833											1.07158	1.05577	1.04757	1.09136	1.11328	1.10283	1.01765	1.09641
14.1667											1.06957	1.06748	1.05399	1.08768	1.10684	1.1081	1.01556	1.10293
14.25											1.06276	1.06963	1.05002	1.08998	1.10543	1.09911	1.01086	1.10612
14.3333											1.06811	1.06568	1.05224	1.08894	1.10665	1.10278	1.01181	1.09823
14.4167											1.04921	1.06797	1.04569	1.08637	1.11002	1.10574	1.01778	1.10052
14.5											1.0596	1.08437	1.04953	1.08854	1.11327	1.10325	1.01995	1.10658
14.5833											1.05297	1.08229	1.05482	1.082	1.10277	1.10357	1.01308	1.10153
14.6667											1.05164	1.08775	1.05287	1.08301	1.10563	1.10138	1.01544	1.09923
14.75											1.05286	1.07828	1.05121	1.09116	1.11072	1.11168	1.02594	1.11643
14.8333											1.06013	1.09485	1.05066	1.08839	1.11058	1.11732	1.01753	1.11408
14.9167											1.06196	1.08085	1.04934	1.09246	1.10917	1.11613	1.02464	1.11521
15											1.06541	1.06414	1.05441	1.0866	1.1103	1.11934	1.02193	1.11874
15.0833											1.06164	1.08581	1.0552	1.08559	1.10806	1.12136	1.02934	1.11006
15.1667											1.06205	1.08455	1.05032	1.08483	1.1122	1.12059	1.0304	1.10905
15.25											1.0622	1.07369	1.05402	1.08801	1.11345	1.1215	1.02895	1.11535
15.3333											1.06936	1.0674	1.05532	1.08904	1.11407	1.12203	1.0244	1.10879
15.4167											1.05476	1.07689	1.0514	1.08665	1.1109	1.13468	1.02874	1.10139
15.5											1.08155	1.08427	1.04891	1.08761	1.10645	1.12448	1.02353	1.1103
15.5833											1.06557	1.07853	1.05573	1.09367	1.10891	1.12571	1.02619	1.11735
15.6667											1.0654	1.08397	1.05142	1.08946	1.10892	1.12574	1.0201	1.10572
15.75											1.0666	1.09404	1.0587	1.08845	1.10951	1.12249	1.02725	1.11045
15.8333											1.0679	1.10788	1.05623	1.08813	1.11095	1.12133	1.02811	1.10095
15.9167											1.06078	1.11324	1.0585	1.08343	1.11695	1.12855	1.02731	1.10446
16											1.06919	1.10294	1.05834	1.0844	1.11644	1.13488	1.0253	1.11067
16.0833											1.06215	1.10101	1.05379	1.08437	1.11241	1.13156	1.02779	1.10756
16.1667											1.06892	1.09677	1.05593	1.08482	1.11626	1.1499	1.02464	1.10453
16.25											1.06575	1.09439	1.05388	1.08235	1.11465	1.15084	1.02942	1.11167
16.3333											1.06288	1.10013	1.0574	1.0888	1.11696	1.17268	1.02923	1.1146
16.4167											1.06377	1.1032	1.0654	1.09086	1.11727	1.23437	1.03343	1.13653
16.5											1.06779	1.11344	1.07629	1.09283	1.11934	1.17064	1.03178	1.1756
16.5833											1.06612	1.0957	1.08859	1.09647	1.1096	1.15652	1.03313	1.20272
16.6667											1.07736	1.19473	1.17054	1.1076	1.15209	1.21177	1.04091	1.19802
16.75											1.05216	1.19847	1.10326	1.10617	1.18609	1.14804	1.04373	1.20123
