# Supplementary material for: PLK1 inhibition delays mitotic entry revealing changes to the phosphoproteome of mammalian cells early in division
Source: EMBO J. 2025 Mar 3;44(7):1891–920. doi: 10.1038/s44318-025-00400-9 (PMC11962124; doi:10.1038/s44318-025-00400-9)
Supplement: Supplementary file 10 — Source data Fig. 4 [file 44318_2025_400_MOESM10_ESM.zip › Figure 4/4I/Numerical Data.xlsx]

## Sheet: DMSO
1	10	14	20	21	22	23	24	26	29	36	4	44	5	50	53	8	49
	0.761442
	1.00454
	0.977523
	0.891053
	1.11263
	1.25281										1.05499
	1.22003										0.825116
	1.08725				0.709641	0.867225					0.947429
	1.20263			0.991218	0.786737	1.04153					0.845836
	1.21054			0.962924	1.2875	1.02403					1.02108						1.09114
	1.30203			0.993641	0.968296	1.08732					1.30555						0.919805
	1.19226			0.96838	1.31189	0.966807					1.28605			0.948988			0.982937
	1.4858			1.01698	0.935938	1.01309					1.31788			0.912365			0.703411
	1.32526			1.06686	1.06822	1.07548					1.3241			1.01211			1.00849
	1.31617			1.03509	1.12832	1.03134					1.37089			1.02045			1.29422
	1.1787			1.06603	1.09437	1.10056					1.10473			1.05246			1.07999
	1.30775		0.976319	1.07135	1.21989	0.944688					1.41062			1.05362			0.998734
	1.40732		0.937543	1.02984	0.918018	1.01787					1.19315			1.04821			1.08619
	1.55281		0.884487	1.02183	1.1724	1.01916					1.25828			1.03226			0.840475
	1.48584		0.969434	1.04049	0.96331	1.06687					1.19361			1.01893		0.954637	0.968482
	1.53418		1.09367	1.05074	0.866932	0.98312					1.07312		0.988873	0.95041		0.989821	1.07839
	1.73501		1.13855	1.00386	1.25001	1.00613					1.12128		1.01508	0.976533		0.980945	0.963937
	1.99918		1.0059	1.03442	0.969714	1.02667					1.24481		0.93041	1.0012	1.1566	1.04176	1.25433
	1.94443		1.05006	0.985561	1.02886	1.06967					1.11961		0.985315	0.981325	1.20994	1.04146	1.1301
	2.0576		1.06123	0.999938	1.24895	1.25933					1.13689	0.916338	1.01858	1.09771	0.978005	0.991378	1.03984
	2.04799		1.00948	1.03462	0.922103	1.2698					1.25076	1.10029	1.06175	1.08699	0.89935	1.04176	0.841988
	2.09375		1.16113	0.959774	0.800199	0.906467			0.892541		1.05135	1.06953	1.00685	1.01177	0.889208	1.01105	0.918131
	2.16998		1.05208	0.998002	0.94855	1.23283			1.00621		1.30348	1.16623	1.00952	1.0427	0.866901	1.03489	0.84476
	2.45562		1.2325	1.01904	1.0344	1.16749			0.879303	1.04302	0.93778	0.898997	1.036	0.996711	0.844443	1.03237	1.14548
	2.12263		1.08614	1.04463	0.993438	1.15899	1.05535		0.955314	0.919766	0.97197	0.848615	0.967884	0.999208	0.816654	1.18064	1.1554
	2.22603		1.17667	0.997829	1.43718	0.880981	0.872788		1.07289	0.965832	1.11784	0.972533	1.01137	1.01478	0.782177	1.27464	1.38934
	2.20628		1.16994	1.01226	1.10175	0.939343	1.22881		1.19374	0.948117	1.18599	0.930848	0.999101	0.992597	0.660096	1.14916	2.28552
	2.12979		1.25602	1.00611	1.20544	1.022	1.03687		1.09155	0.96434	0.980439	1.02872	1.00264	1.06981	0.823744	1.05515	1.20948
	2.25834		1.20951	1.0364	0.791917	1.10002	0.852293		1.07842	1.15892	1.17918	0.955166	0.98669	1.05707	0.528208	1.17496	1.1398
	2.06059		1.13567	0.986322	0.847926	1.13287	0.953888	0.859987	0.974386	1.04705	1.0297	0.876849	0.982674	0.974329	0.381495	1.05404	0.849644
	2.03333		1.02806	1.0261	1.0064	1.40834	1.04835	1.03003	0.987224	1.04726	1.18058	0.949527	0.965295	1.03117	0.42891	0.987537	1.10533
	2.2195		1.09422	1.09478	0.964736	1.39032	1.00719	0.869807	1.09499	1.02292	1.1426	1.14196	0.96005	1.02094	0.420186	1.03369	1.0724
	2.25901		1.26609	0.973782	1.20123	1.31556	0.942572	0.98045	1.03763	0.985379	1.22844	0.827168	0.916699	1.05566	0.441617	1.09196	1.52447
	2.22219		1.28167	1.0907	1.39401	1.46395	0.82456	1.26022	1.04307	1.05338	1.38102	0.992125	0.950607	0.941828	0.447882	1.12069	1.28333
	2.20491		1.20716	1.07035	1.16613	1.51123	0.89921	0.99951	0.83468	0.956791	1.19035	0.933548	0.866703	1.01933	0.425706	1.2183	1.40348
0.972515	2.325		1.17082	1.05964	1.19065	1.22263	0.982658	1.22695	0.846743	0.901896	1.21404	0.937744	0.887504	1.00377	0.436515	1.07386	1.61005
0.977544	2.136	1.01353	1.15196	1.10049	1.22701	1.27947	0.902317	1.23128	0.860324	1.00616	1.37123	0.91752	0.961869	1.00368	0.42818	1.12078	1.43908
0.979391	2.38932	0.938629	1.22648	1.04889	1.23308	1.34362	0.739662	1.09804	0.871529	0.88269	1.13647	0.854858	1.03355	1.01377	0.378532	1.17673	1.58414
1.00009	2.18238	0.989614	1.23601	1.24575	1.08216	1.306	0.696161	0.944744	0.915896	0.975681	1.07745	0.847862	0.906516	0.991273	0.461699	1.11228	1.53206
1.0156	2.27694	1.0619	1.2507	1.15415	1.09935	1.23942	0.744689	1.12569	0.941302	0.967231	1.2874	0.878054	0.914423	1.01328	0.566529	1.15664	1.41794
1.05485	2.12626	1.03208	1.23791	1.36545	1.00717	1.32612	0.752934	1.04977	0.768119	0.988332	1.17066	0.883995	0.878478	1.00278	0.428253	1.14575	1.1768
1.03637	2.4718	0.964251	1.37203	1.00001	1.29685	1.32588	0.791317	1.14788	0.844862	0.929578	1.16921	0.83616	0.929308	1.08336	0.401867	1.08052	1.51452
1.03992	2.33681	0.975593	1.33285	1.16124	1.44762	1.40548	0.945671	1.17152	0.913773	1.10748	1.25735	1.0031	0.926021	1.00936	0.390931	1.05642	1.17237
1.04134	2.17339	0.978996	1.41849	1.12017	0.998257	1.42172	0.96115	1.0465	1.08825	0.981833	1.15114	0.763866	0.983452	1.02414	0.37115	1.01307	1.56857
1.01512	2.04774	1.02718	1.33308	1.12139	1.74394	1.25253	0.937952	0.959442	0.807405	1.00818	1.13045	0.852844	0.938719	1.04862	0.454759	1.01602	1.33966
1.00411	2.25578	1.0053	1.43053	1.14545	2.04906	1.24463	0.806617	1.27442	0.810411	1.05264	1.16087	0.828913	0.906825	1.03673	0.409227	0.988666	1.46623
1.01552	2.15461	1.02617	1.37118	1.17846	2.22911	1.63474	0.878809	1.32492	0.804989	0.955166	1.2238	0.878387	0.976702	0.949845	0.400573	0.989072	1.47507
1.02747	2.05448	0.991668	1.39149	1.31934	1.54901	1.56537	0.842192	1.05036	0.867861	1.05226	1.35551	0.930592	0.987634	0.945733	0.38595	1.01469	1.48325
1.01177	1.87631	0.969538	1.36311	1.09411	1.48233	1.42124	0.983386	0.926833	0.68052	1.03737	1.28142	0.773616	0.936289	1.00735	0.414581	0.954599	1.46489
0.972822	2.0745	1.00918	1.34877	1.0677	1.6059	1.37984	0.926226	0.969388	0.798121	1.05981	1.29218	0.891368	0.94026	0.940336	0.392107	1.02634	1.56608
1.0311	1.97022	0.951028	1.30322	1.31683	1.54877	1.19078	1.00073	0.970239	0.751209	1.06276	1.21119	0.897879	0.984927	0.93279	0.380976	1.00846	1.23319
1.04825	1.92589	0.90231	1.31622	1.0454	1.72491	1.44402	0.835109	1.09147	0.913019	1.33522	1.15243	0.904076	0.998803	0.936641	0.381097	0.980732	1.67739
1.05788	2.08277	0.992781	1.39114	1.15612	1.25071	1.39305	0.847929	0.958797	0.911193	1.09457	1.26128	0.819662	1.03821	0.967903	0.412621	1.00623	1.3572
1.04016	2.22884	1.00746	1.3035	1.03963	1.52911	1.39362	0.885183	0.889574	1.00755	1.19466	1.28213	0.887188	0.979733	1.03506	0.424542	1.01187	1.28426
0.966768	2.12209	1.02948	1.38192	1.18024	1.12489	1.50738	0.65986	0.967792	0.934464	1.05379	1.34247	0.890292	1.10216	1.02483	0.429915	1.02379	1.53893
0.993945	1.98155	0.951069	1.34445	1.05816	1.66669	1.11534	0.714927	0.966741	1.04382	1.17753	1.28818	1.00869	0.946259	1.02393	0.445731	1.07297	1.47936
1.00973	2.02013	0.931248	1.28641	1.06894	1.42162	1.27942	0.920623	1.06932	0.933599	1.07536	1.45991	0.834686	1.02915	1.02021	0.500955	1.12687	1.61453
1.03331	1.92065	1.00153	1.40491	1.10298	1.6336	1.22027	0.86664	1.06447	0.948844	1.17978	1.34235	0.873235	1.06382	1.04389	0.448366	1.08489	1.38477
0.985872	2.12276	1.11217	1.34549	1.11221	1.48116	1.34659	0.847687	0.962022	0.839079	1.18258	1.24072	0.836623	0.990845	1.10787	0.388897	1.05393	1.7231
1.0945	2.09713	0.939383	1.50104	1.06312	1.04841	1.37865	0.856099	0.969514	0.923686	1.06643	1.35016	0.927344	1.03001	0.957908	0.375815	1.0431	1.6531
0.992174	2.07033	1.2026	1.50402	1.02533	1.55923	1.64709	0.892237	0.923562	0.92798	1.16343	1.32733	0.986335	0.938071	0.978699	0.404912	1.036	1.58463
1.02206	1.96893	1.01686	1.33146	1.17495	1.95577	1.85477	0.982685	0.962726	1.04507	1.16846	1.25419	1.20189	1.0366	1.00734	0.381844	0.996923	1.63211
0.974858	2.01675	1.1327	1.48575	1.03258	1.8754	1.3207	1.09287	0.943202	0.820229	1.03771	1.23682	0.949271	0.919948	1.10065	0.396871	1.04685	1.60828
1.01857	1.90299	1.17617	1.55542	1.05175	1.44316	1.39119	0.993516	1.13288	1.04373	1.08429	1.40315	0.902133	1.01855	1.17715	0.372146	1.06467	1.71429
1.07996	1.92169	1.06537	1.43592	1.0276	1.16958	1.50326	0.923075	0.996807	0.806223	1.03005	1.31469	0.915005	1.08387	1.04308	0.349339	1.02855	1.88336
1.03705	1.65258	1.12085	1.37487	0.994613	1.24563	1.45032	0.860638	1.21581	0.879389	1.16428	1.29411	0.871138	0.957745	0.983601	0.405115	1.07004	1.69349
1.07035	1.69143	1.30278	1.25432	1.02919	1.12454	1.59361	0.850667	1.08692	0.890963	1.14337	1.41504	0.844643	0.937634	0.991895	0.383039	1.03567	1.70471
1.0324	1.79221	1.35104	1.34424	1.0356	1.19502	1.53692	0.888881	1.11778	1.09482	0.996353	1.50109	0.915392	1.10495	1.01805	0.463926	0.973114	1.73061
0.9642	1.80669	1.35237	1.25626	0.98992	1.03739	1.61223	0.78864	0.971235	1.00865	1.32147	1.52057	0.99075	0.997939	1.07996	0.439713	0.977325	1.73676
1.0256	1.95112	1.62414	1.21737	1.03444	1.26556	1.60404	0.726707	1.12418	0.905696	1.23277	1.68638	0.816442	1.14465	1.00966	0.54543	1.02688	1.33935
1.05459	1.72567	1.58256	1.13517	1.0496	1.38052	1.43438	0.645186	1.27355	0.864893	1.37627	1.39216	0.896999	1.06697	1.0428	0.446026	1.04399	1.52618
1.0899	1.70943	1.23818	1.11493	1.01142	1.04335	1.60254	0.728162	1.28578	0.796066	1.57753	1.39834	0.781725	1.00922	1.07377	0.577719	1.02805	1.46408
1.05157	1.80858	1.34239	1.15641	1.01054	1.32898	1.41871	0.787925	1.30851	0.8616	1.33164	1.39392	0.834894	0.984129	0.993352	0.507215	1.0498	1.35398
1.0124	1.75771	1.20399	1.21997	0.996589	1.41574	1.54718	0.855648	0.9133	0.868892	1.35914	1.37909	0.943544	1.0151	1.00582	0.428301	0.983666	2.05554
1.13146	1.8776	1.16832	1.29135	0.962804	1.05652	1.58543	0.761892	0.918825	0.853939	1.43166	1.37618	0.724779	0.923683	0.928848	0.386069	1.0126	1.46772
1.17966	2.34323	1.13103	1.21756	1.00079	1.06926	1.52123	0.719798	0.949594	0.86099	1.18815	1.37045	0.717521	0.914753	1.07691	0.441045	1.04433	1.39804
1.19688	2.18046	1.11371	1.23072	1.02549	1.17427	1.96631	0.655057	0.909947	0.770086	1.18645	1.32854	0.692908	1.03525	1.00712	0.508477	0.995886	1.54004
1.17378	2.1317	1.11941	1.2714	1.06539	1.12228	1.54461	0.722639	0.900402	0.753092	1.3022	1.29857	0.751196	0.933932	1.06478	0.496237	1.01933	1.31243
1.16245	2.12655	1.1095	1.25524	1.05247	1.05976	1.44366	0.696713	0.906362	0.680394	1.05002	1.29369	0.761149	0.907729	1.0295	0.57356	0.993376	1.61553
1.11306	1.93261	1.10328	1.13451	1.0242	1.62235	1.38035	0.573234	0.917576	0.709668	1.3996	1.26154	0.721581	1.08884	1.01212	0.418649	1.03517	2.20549
1.1374	2.24901	0.905204	1.2805	1.13548	1.3209	1.71208	0.640443	0.912728	0.719453	1.16073	1.25569	0.978227	1.05764	1.01011	0.416158	0.962061	2.14375
1.24812	2.19858	1.19954	1.30014	1.11786	1.3065	1.51542	0.849362	1.27582	0.837529	1.03197	1.77031	0.931191	0.941963	0.989395	0.384189	1.05335	2.1405
2.06096	3.34536	4.78122	1.32424	1.75238	1.55138	11.8744	3.26318	1.09626	1.80051	1.39082	5.00799	0.846905	1.71724	1.51416	0.78848	1.10348	2.44256
12.6326	27.4719	8.65225	9.27382	10.8839	9.9985	17.1508	7.46879	7.26638	3.30243	12.5425	22.2555	7.08683	9.02083	14.4994	2.07908	11.2826	28.8752

## Sheet: BI2536
13	15	38	16	77	8	35	108	221	246	29	41
						0.976158
						0.949246
						1.15823					1.07808
						1.01145					0.958406
						0.947					0.971645
						0.957913				1.08327	0.953431
						0.955075				1.06406	1.02014
						0.898829				0.953626	1.0183
						0.945143				0.938331	1.14269
						0.920879				1.01564	1.02262
						1.05014				0.945075	0.985737
						0.959146				0.984719	1.00585
						1.00424				1.02659	1.00558
						0.905446				1.04534	0.975703
						1.17253				1.0489	1.00436
						0.99106				0.976865	0.973957
						1.0666				0.927854	0.953004
						1.02671				1.00369	0.985187
						0.951326				1.02456	0.998515
						0.952875				0.981822	1.00633
						1.01767				0.918584	0.9748
						1.14991				0.995814	0.972989
						1.11643				0.884543	0.918851
						1.09993				0.958891	0.935343
					0.969703	1.17885				0.919385	0.917267
		1.15753			0.926104	1.13698				0.900345	0.955385
		0.936732			0.959748	1.31049				0.965391	0.984384
		0.999501			0.940446	1.23499				0.931229	0.945449
		0.91139			1.12484	1.16495				0.87587	0.987579
		0.914291			1.07916	1.75651	1.2634			0.881518	1.01702
		1.08055			1.01092	1.69239	0.993029			0.828176	1.0074
		1.1021			1.08594	1.68838	0.921468			0.894981	0.962468
		1.08711			1.10005	1.72162	0.912736			0.836684	1.04234
		0.957205			1.01285	1.24089	0.909443			0.897199	1.09019
		1.18207			0.882656	1.83935	0.999919			0.847469	1.03875
		1.26796			0.902091	1.55078	0.852934			0.892215	1.07361
		1.22808			1.0739	1.65388	0.878764			0.997331	1.04303
		1.25834			0.891222	1.68572	1.05729			0.973565	1.06281
		1.12252			0.969965	1.67436	1.15161			0.871398	1.04086
		0.959607			0.982883	1.76205	0.958926			0.910763	1.06267
		0.865417			1.09248	2.09415	0.885559			0.827248	1.17585
		1.12358			1.1465	1.74917	0.754499			0.824391	1.11255
		0.912799			1.28974	1.62256	0.808017			0.798945	1.12094
		0.873756			1.27307	1.47562	0.826427			0.871469	1.11215
		0.805032			1.08422	1.53739	0.828672			0.821937	1.15521
		0.769666			1.14112	1.76625	0.804275			0.847868	1.10613
		0.791084			1.22978	1.65536	0.857673			0.814479	1.07688
		0.739056			1.09456	1.48725	0.93618			0.864042	1.14493
		0.789713			1.06571	1.41188	1.07402			0.861853	1.26298
		0.80686			1.02109	1.43326	0.955234			0.817526	1.15274
		0.802965			1.21337	1.34332	0.990577			0.835905	1.1854
		0.823687		0.911608	1.15409	1.40371	0.950882			0.853331	1.24376
		0.765655		1.00343	1.31798	1.45491	1.21341			0.834903	1.14012
		0.792094		1.00149	1.4405	1.43436	1.41977			0.864294	1.16839
		0.814865		0.996544	1.30648	1.92736	1.54685			0.853217	1.21154
		0.778514		1.10074	1.6459	1.43231	1.48531			0.856166	1.12396
		0.841466		0.986198	1.74511	1.53055	1.68118			0.855463	1.19056
		0.859262		1.02277	1.2706	1.50512	1.26652			0.806158	1.21317
		0.842039		1.0011	1.30668	1.44591	0.937189			0.865042	1.27148
		0.923945		0.962509	1.36793	1.52646	0.899984			0.880368	1.24192
		0.955833		0.975153	1.30747	1.58411	0.822412			0.87541	1.2924
		0.983646		0.920983	1.45364	1.56193	0.878123			0.858848	1.20063
		0.976489		0.91328	1.54292	1.37808	0.909915			0.82523	1.13109
		1.04487		0.938622	1.36984	1.41703	0.869295			0.854247	1.12071
		0.9269		0.945965	1.18916	1.44351	0.840378			0.857801	1.12573
		0.913038		0.933887	1.14268	1.35834	0.868925			0.835299	1.1273
		0.887859		0.974393	1.30706	1.56678	0.92667			0.88031	1.11117
		0.875813		1.02999	1.12843	1.51353	0.901713			0.929866	1.12755
		0.964612		0.955118	1.18009	1.43949	0.855785			0.936084	1.29142
		1.00862	1.21609	0.980225	1.15751	1.28813	0.837186			0.898466	1.70451
		1.12588	1.1514	0.908298	1.12752	1.33694	0.81892			0.875172	1.19693
		1.10422	0.98298	0.902169	1.23078	1.34123	0.787745			0.911712	1.27025
		1.32893	1.04152	0.86856	1.16855	1.41745	0.849378			0.914807	1.26052
		1.12787	0.866028	0.87053	1.14558	1.66299	0.858522			0.908227	1.34352
		1.15006	0.741987	0.859882	1.07609	1.47334	0.725603			0.924677	1.48624
		1.00645	0.776843	0.88509	1.12699	1.27416	0.880633			0.870938	1.43973
		1.0972	0.706782	0.858512	1.26233	1.54409	0.897645			0.875529	1.2321
		1.09437	0.741419	0.921112	1.25966	1.12507	0.805235			0.901133	1.30237
		1.25438	0.683508	0.94745	1.43548	1.23335	0.786375			0.871368	1.39924
		1.06458	0.560689	0.898117	1.48136	1.5224	0.753605			0.907847	1.2585
		1.26112	0.543233	0.855811	1.48777	1.24069	0.77335			0.887919	1.56177
		1.29018	0.644719	0.948757	1.359	1.29586	0.727024			0.92801	1.51897
		1.09759	0.688418	0.951496	1.52326	1.36793	0.717572			0.892056	1.31517
		2.23586	0.558387	0.964377	1.47832	1.22387	0.667175			0.837872	1.53261
		1.96133	0.57994	0.967414	1.55828	1.27099	0.700475			0.874583	1.43028
		1.68066	0.607364	1.03616	1.66081	1.1943	0.738777			0.904174	1.29773
		1.17132	0.529614	1.07896	1.5699	1.16812	0.68075			0.802547	1.20735
		1.48889	0.502708	1.02634	1.69587	1.10745	0.719964			0.847572	1.25946
		1.25853	0.505861	0.922012	1.48301	1.07339	0.735401			0.853817	1.26871
		0.98117	0.453043	1.01537	1.58176	1.29492	0.742236			0.847154	1.36046
		1.00638	0.548167	1.06141	1.72311	1.19255	0.730779			0.838977	1.47221
		1.03527	0.540435	0.985937	1.96241	1.2304	0.760682			0.870258	1.47933
		1.42648	0.507717	0.979535	1.54762	1.34718	0.723948			0.870618	1.47037
		1.0221	0.491696	1.10114	1.5421	1.13226	0.713008			0.850879	1.4415
0.918976		1.15737	0.50449	1.14118	1.39066	1.21396	0.699219			0.868695	1.4858
1.02441		1.11451	0.479548	1.10535	1.71621	1.29769	0.713359			0.828701	1.3664
0.962264		1.13159	0.541225	1.0757	1.74434	1.29854	0.669291			0.841422	1.32942
1.04666		1.06115	0.546681	1.09307	2.12003	1.41858	0.753121			0.816272	1.28889
1.12335		0.932513	0.515856	1.14613	1.69091	1.27125	0.705913			0.876155	1.24265
0.92434		0.904852	0.505287	1.03581	2.19533	1.29332	0.72984	1.26094		0.833057	1.31451
0.967766		0.886305	0.534046	1.04044	2.25027	1.23622	0.749801	0.597429		0.870438	1.34671
0.965363		0.930258	0.481822	1.0098	1.89847	1.22325	0.757454	0.730645		0.832024	1.27431
0.904334		0.828038	0.446	1.06067	1.9986	1.23465	0.708208	0.583866		0.856893	1.33048
0.869295		0.880146	0.409254	1.09362	2.28695	1.25081	0.730544	0.842416		0.860195	1.32998
0.884846		0.946812	0.382069	0.955602	1.98637	1.10059	0.756972	1.98471	1.14308	0.829905	1.24565
0.850893		0.82608	0.416767	1.04578	2.18671	1.04637	0.735417	1.58048	0.92973	0.875577	1.43202
0.961857		0.893411	0.389265	1.11151	2.11168	1.07371	0.741929	0.545552	1.10817	0.827151	1.37309
0.841627	1.147	0.90324	0.420382	0.897748	1.93633	1.21317	0.67317	2.93982	1.01967	0.819746	1.26189
0.895403	0.960377	0.76889	0.43732	0.868534	2.47427	1.04686	0.705961	4.47886	0.859152	0.865601	1.23741
0.785814	0.880295	0.892035	0.499068	0.88703	2.26493	1.05364	0.829725	0.463464	0.940196	0.836618	1.31453
1.0155	0.979462	0.886612	0.600764	0.808579	1.65971	0.895571	0.749542	0.468836	0.866913	0.859718	1.27663
0.755236	1.06634	0.8926	0.501418	0.887167	2.36901	0.909216	0.780229	0.728802	0.988022	0.889701	1.31466
0.787771	0.966519	0.987788	0.473505	0.846101	2.0739	1.02879	0.733275	1.45014	0.918168	0.956334	1.32218
0.793418	1.06541	0.9181	0.418489	0.786095	2.22504	1.20891	0.69756	1.63769	1.04186	0.845466	1.45861
0.836748	1.12294	1.29228	0.499044	0.841764	2.08107	1.30142	0.667841	1.23416	0.911067	0.860526	1.3515
0.812537	1.04745	0.8668	0.456912	0.798469	2.05883	1.11123	0.771276	1.26953	0.855477	0.919918	1.30502
0.840022	1.0611	0.823599	0.599196	0.725883	2.2916	0.84101	0.672994	1.31022	0.780667	0.835443	1.28258
0.90459	1.05204	0.822666	0.455167	0.721183	2.19347	0.945995	0.699419	2.12956	0.836005	0.85604	1.24402
0.847158	1.01942	1.0723	0.489809	0.844159	2.25513	1.06581	0.670465	0.550588	0.875692	0.907987	1.37082
0.879541	1.04159	0.950496	0.436366	0.768952	2.69621	1.08613	0.704429	1.00167	0.855956	0.826409	1.47551
0.970404	0.997481	0.92605	0.433016	1.04013	3.0059	1.05631	0.707491	1.5211	0.875042	0.820339	1.35225
0.905889	0.982977	1.07265	0.465246	0.832241	2.26108	1.32032	0.705244	1.13515	0.914697	0.859429	1.36705
0.868934	0.954118	0.860675	0.487402	0.826638	2.94972	1.2362	0.709183	0.444378	0.868834	0.843186	1.38578
0.854944	1.33854	0.829898	0.502872	0.877177	1.77655	1.38869	0.77208	3.57023	0.820827	0.789844	1.36389
0.905826	1.04904	0.845061	0.496401	0.805285	1.83888	0.992913	0.73231	0.365651	0.880064	0.864126	1.34698
0.956793	1.22376	0.988513	0.479791	0.894934	1.78674	1.19288	0.793821	0.754938	0.986982	0.822245	1.32377
0.830619	1.14277	0.989642	0.478147	0.888308	1.81202	1.03494	0.674309	0.568885	0.741413	0.84382	1.40451
0.805947	1.04558	1.58634	0.50977	1.01202	2.05516	0.973123	0.64146	0.605714	0.84026	0.873258	1.31997
0.829969	1.36307	1.03045	0.515655	0.957667	1.58779	1.12934	0.708692	0.41855	0.747348	0.811094	1.4702
0.819848	1.47459	1.12392	0.505654	1.02889	1.56319	1.01508	0.816609	0.641181	0.773279	0.771859	1.40631
0.83915	1.59886	0.866428	0.485256	1.29203	1.6522	0.914853	0.882451	0.438517	0.725301	0.787384	1.47546
0.816756	1.67473	0.877126	0.471478	0.93043	1.67181	0.897225	0.915241	0.375421	0.771021	0.827199	1.4611
0.817429	1.38375	0.829747	0.505168	1.08389	1.61224	0.788355	0.845004	1.18965	0.75485	0.782611	1.45103
0.864638	1.40077	0.775425	0.439241	0.953923	1.88779	0.819367	1.4071	0.39069	0.81011	0.836688	1.57905
0.746184	1.28228	0.801236	0.409041	0.833952	1.76844	0.846752	1.03085	0.493598	0.831243	0.858434	1.56864
0.751592	1.30842	0.752604	0.535256	1.02663	1.89718	0.823187	0.963992	0.456249	0.756568	0.870966	1.50012
0.776823	1.09372	0.846639	0.532918	0.884164	1.62236	0.931835	0.780598	0.563646	0.637605	0.839085	1.52631
0.807448	1.18944	0.765315	0.496703	1.44239	1.58	0.887403	0.755743	0.369713	0.662687	0.794308	1.7366
0.894326	1.50595	0.716943	0.557451	1.09775	1.4008	0.993885	0.780611	0.644648	0.811365	0.864497	1.67543
0.830269	1.35969	0.787729	0.520654	1.0402	1.62665	0.978656	1.08177	0.469257	0.670473	0.910438	1.82248
0.892442	1.25503	0.778559	0.527106	0.966438	1.53438	1.10739	0.768907	1.11179	0.681081	0.909979	1.79545
0.909863	1.38632	0.846149	0.517525	0.798006	1.71548	1.179	1.08622	0.650199	0.677612	0.879014	1.86002
0.903888	1.44068	0.793666	0.517902	0.767876	1.47154	0.997631	1.11363	1.04645	0.701922	0.966803	1.84192
1.06805	1.56145	0.721828	0.507571	1.01771	1.6933	0.949115	0.940176	1.10627	0.728521	0.941505	1.81602
0.90509	1.40801	0.752415	0.533262	1.13963	1.7619	0.70774	0.874874	2.12074	0.633834	0.930372	1.942
0.928781	1.2826	0.692821	0.551803	0.99702	1.60698	0.887159	0.961051	0.409899	0.674627	0.923105	2.00099
0.995313	1.39923	0.730442	0.560522	0.786101	1.77588	0.736223	0.991814	0.421548	0.671315	0.849478	2.00051
0.99852	1.12961	0.65194	0.572806	0.954234	1.3875	0.718895	0.863476	0.714428	0.684974	0.897932	1.81928
1.09515	1.42687	0.861777	0.538687	0.987512	1.41895	0.73458	1.19486	0.445038	0.626423	0.805182	1.79888
1.2833	1.2319	0.778576	0.472707	0.813784	1.59465	1.13515	1.18488	1.8573	0.59222	0.868431	1.86451
0.989847	1.28734	0.777015	0.640836	0.897057	1.67611	0.939129	1.21783	1.59439	0.566145	0.808291	1.59288
0.930449	1.15541	0.944063	0.683929	1.04872	1.64055	1.12039	0.940497	1.22398	0.57199	0.888046	1.93283
1.06051	1.1642	0.936491	0.560055	1.02963	1.57103	0.825641	1.18918	0.32146	0.655207	0.910877	1.80077
1.07072	1.12952	0.909904	0.597427	0.95278	1.68094	0.902507	0.899584	0.309489	0.644156	0.912878	1.95866
1.14786	1.26289	0.851462	0.665017	0.930695	1.46468	0.902956	0.675286	0.614176	0.582472	0.883523	1.85991
1.28108	1.19698	0.819659	0.545553	0.947447	2.11447	1.13605	0.811752	0.467418	0.634936	0.846012	2.05729
1.36101	1.11164	0.784646	0.512856	0.898188	1.56424	0.647727	0.665275	0.48797	0.571546	0.808408	2.01828
1.06309	1.13746	0.73051	0.483208	0.888432	2.00799	0.741547	0.89813	0.290063	0.546413	0.806283	2.1361
1.11433	1.32512	0.755981	0.478145	0.712929	1.7582	0.727275	0.708991	0.358545	0.630364	0.851951	2.00694
1.08726	1.28829	0.735626	0.566511	0.699643	1.77218	0.768083	1.64817	0.749589	0.561183	0.857461	2.13674
1.12155	1.31086	0.82348	0.494083	0.721504	1.36624	0.772282	0.940346	0.416572	0.568735	1.23664	2.01902
1.10353	1.28663	1.07731	0.524809	0.680242	1.6228	0.79387	0.782383	0.283451	0.664701	0.96845	2.02289
1.17647	1.37357	0.947897	0.621859	0.732568	1.91628	0.906173	0.642881	0.309096	0.601861	0.798364	1.99115
1.07578	1.24123	0.919637	0.533585	0.991524	1.41784	0.746844	0.69328	0.5192	0.603541	0.740406	2.19828
1.04294	1.27213	0.976918	0.509728	0.722928	1.95879	0.680911	0.82824	0.281382	0.534144	0.924225	2.03839
1.06892	1.26794	1.07567	0.605355	0.833701	1.92393	0.684379	0.679525	0.284616	0.608166	1.16875	1.93711
1.12077	1.03833	1.02408	0.539829	0.747667	2.19123	0.815662	0.792	0.365033	0.663161	0.945311	2.34262
1.05157	1.3168	0.815855	0.592584	0.837827	2.3355	0.612396	0.842483	0.929071	0.589054	0.880503	2.27068
1.1976	1.46696	1.06704	0.470993	0.973732	2.24243	0.748476	0.870988	0.659889	0.659606	0.75008	1.96799
0.951372	1.12732	1.39256	0.481364	1.08236	1.9939	0.525174	0.829463	0.305405	0.712257	0.857255	1.89878
0.786225	1.0327	1.94052	0.500291	0.864907	3.48376	0.559786	1.18785	0.357829	0.846593	1.1976	2.4021
2.27398	1.15482	2.70101	0.543599	0.964825	4.79846	0.573696	1.3687	0.532447	0.790704	2.10718	2.08053
4.35106	4.90262	7.25874	0.536465	4.23393	18.7094	3.83998	6.10579	2.14089	2.96797	7.6668	3.22859
