# Supplementary material for: PLK1 inhibition delays mitotic entry revealing changes to the phosphoproteome of mammalian cells early in division
Source: EMBO J. 2025 Mar 3;44(7):1891–920. doi: 10.1038/s44318-025-00400-9 (PMC11962124; doi:10.1038/s44318-025-00400-9)
Supplement: Supplementary file 11 — EV Figure Source Data [file 44318_2025_400_MOESM11_ESM.zip]

Archive with 2 entries (2 files):
- Figure EV2/EV2A/Numerical Data.xlsx
- Figure EV2/EV2B/Numerical data.xlsx
