# Supplementary material for: PLK1 inhibition delays mitotic entry revealing changes to the phosphoproteome of mammalian cells early in division
Source: EMBO J. 2025 Mar 3;44(7):1891–920. doi: 10.1038/s44318-025-00400-9 (PMC11962124; doi:10.1038/s44318-025-00400-9)
Supplement: Supplementary file 11 — EV Figure Source Data [file 44318_2025_400_MOESM11_ESM.zip › Figure EV2/EV2A/Numerical Data.xlsx]

## Sheet: Sheet1
Time to NEBD	DMSO118	DMSO154	DMSO13	BI 2536 61	BI 2536 21	BI 2536 12
					1.13988
					1.15755
					1.15831
					1.18021
					1.17249
					1.19918
					1.20805
					1.23316
					1.2365
					1.24528
					1.23817
					1.22835
					1.21491
					1.20155
					1.1924
					1.20118
					1.20162
					1.20264
					1.21545
					1.23761	1.30363
					1.24809	1.31226
					1.24385	1.28655
					1.24963	1.29555
					1.24704	1.29494
					1.23842	1.2983
					1.22466	1.27056
					1.22409	1.24961
					1.25017	1.25263
					1.25122	1.25977
					1.25872	1.25431
					1.23968	1.28276
					1.23538	1.29097
					1.23558	1.2977
					1.22757	1.27418
					1.2326	1.28762
					1.22426	1.28865
					1.22908	1.27694
					1.24468	1.25319
					1.2754	1.27522
					1.29458	1.28781
					1.27217	1.32779
					1.24915	1.30348
					1.23231	1.31021
					1.25373	1.27628
					1.26652	1.30848
					1.27506	1.35028
					1.27308	1.35935
					1.26902	1.34153
					1.25572	1.32858
					1.24767	1.33542
					1.26387	1.34013
				1.20472	1.27762	1.32466
				1.22703	1.29106	1.32345
				1.24762	1.28408	1.31413
9.66667				1.26334	1.26672	1.32497
9.58333				1.27033	1.26663	1.33073
9.5				1.26546	1.25686	1.33427
9.41667				1.26782	1.29179	1.32746
9.33333				1.27327	1.29429	1.32948
9.25				1.25047	1.29474	1.35877
9.16667				1.24701	1.26711	1.36185
9.08333				1.22668	1.28309	1.36107
9				1.25255	1.27909	1.34783
8.91667				1.26592	1.2762	1.32465
8.83333				1.28834	1.24658	1.30223
8.75				1.29119	1.25339	1.3118
8.66667				1.31303	1.27879	1.33709
8.58333				1.31238	1.30016	1.35519
8.5				1.31125	1.30329	1.32911
8.41667				1.29274	1.27911	1.29548
8.33333				1.28364	1.2716	1.32695
8.25				1.29497	1.28854	1.36578
8.16667				1.28743	1.32165	1.39173
8.08333		1.2386		1.2919	1.31439	1.35891
8		1.25257		1.26584	1.30997	1.32178
7.91667		1.28356		1.27554	1.29307	1.31778
7.83333		1.29627		1.28486	1.30317	1.30213
7.75		1.28162		1.2905	1.30884	1.36176
7.66667		1.24358		1.27686	1.30424	1.38471
7.58333		1.22381		1.25808	1.3234	1.40992
7.5		1.2506		1.27291	1.321	1.34561
7.41667		1.22052		1.27167	1.32637	1.31946
7.33333		1.23353		1.29517	1.32399	1.32004
7.25		1.19053		1.29917	1.31796	1.35875
7.16667		1.20682		1.30019	1.30492	1.39717
7.08333		1.19034	1.09418	1.30553	1.29657	1.39161
7	1.23083	1.21441	1.15838	1.30749	1.29077	1.40035
6.91667	1.2068	1.21041	1.17209	1.31372	1.31071	1.38154
6.83333	1.22413	1.21233	1.19752	1.2949	1.31323	1.38456
6.75	1.22196	1.19367	1.17744	1.29216	1.33627	1.37232
6.66667	1.2317	1.2009	1.17553	1.28993	1.32703	1.3594
6.58333	1.23044	1.24544	1.21517	1.31236	1.31548	1.39075
6.5	1.22686	1.24577	1.25303	1.31203	1.31103	1.39597
6.41667	1.2396	1.24025	1.2589	1.32229	1.34094	1.40274
6.33333	1.24412	1.18354	1.23706	1.32708	1.36657	1.38833
6.25	1.24629	1.18831	1.2035	1.34785	1.36648	1.37466
6.16667	1.24195	1.21492	1.21461	1.3566	1.34509	1.3782
6.08333	1.21421	1.23926	1.18955	1.36189	1.33746	1.36612
6	1.21278	1.24662	1.1847	1.35275	1.33912	1.36115
5.91667	1.22681	1.22168	1.17004	1.36151	1.33143	1.35827
5.83333	1.26134	1.19333	1.1654	1.34511	1.31666	1.35871
5.75	1.25705	1.17639	1.16748	1.32835	1.30766	1.39886
5.66667	1.2635	1.18189	1.17666	1.32669	1.33774	1.43375
5.58333	1.27927	1.18366	1.2091	1.33367	1.35488	1.44871
5.5	1.3023	1.17527	1.22021	1.34364	1.3572	1.42083
5.41667	1.26149	1.18399	1.199	1.34762	1.35064	1.41529
5.33333	1.2237	1.18163	1.19435	1.35362	1.34287	1.4237
5.25	1.21699	1.17757	1.18531	1.35749	1.34476	1.44126
5.16667	1.25541	1.15931	1.19496	1.36714	1.34328	1.43442
5.08333	1.28962	1.18503	1.20825	1.36168	1.35784	1.41736
5	1.29756	1.23384	1.23462	1.3687	1.36167	1.41855
4.91667	1.28316	1.23883	1.23022	1.36528	1.34679	1.4261
4.83333	1.2673	1.24057	1.2117	1.36186	1.34551	1.44557
4.75	1.28124	1.17225	1.22229	1.37775	1.36988	1.4292
4.66667	1.29703	1.19749	1.23002	1.35658	1.39101	1.41423
4.58333	1.29398	1.21485	1.2255	1.36662	1.39508	1.4367
4.5	1.26846	1.21955	1.18775	1.37219	1.38914	1.44759
4.41667	1.23892	1.20877	1.20015	1.4141	1.39562	1.44035
4.33333	1.23017	1.19222	1.20273	1.41284	1.41472	1.41834
4.25	1.23015	1.22426	1.21897	1.38216	1.40521	1.42111
4.16667	1.24483	1.1859	1.21049	1.3732	1.40267	1.46192
4.08333	1.25387	1.13978	1.22173	1.39543	1.39791	1.45383
4	1.2557	1.16904	1.21318	1.4188	1.40913	1.45314
3.91667	1.27813	1.20425	1.22676	1.42227	1.42968	1.41817
3.83333	1.27033	1.25228	1.24186	1.40501	1.41042	1.4282
3.75	1.28566	1.22896	1.26946	1.39958	1.44372	1.4293
3.66667	1.26206	1.23052	1.26448	1.39662	1.4424	1.46318
3.58333	1.29709	1.21556	1.24072	1.40809	1.465	1.48635
3.5	1.30761	1.23154	1.23077	1.4382	1.44147	1.51642
3.41667	1.34075	1.20531	1.23754	1.43594	1.43576	1.50794
3.33333	1.34246	1.21043	1.27283	1.43925	1.43939	1.47463
3.25	1.32941	1.18538	1.24922	1.43243	1.44803	1.46193
3.16667	1.32394	1.20982	1.24126	1.44066	1.43971	1.47043
3.08333	1.29313	1.22664	1.1971	1.43662	1.42391	1.50037
3	1.29615	1.22846	1.20488	1.41878	1.42363	1.48724
2.91667	1.3	1.22418	1.20939	1.42092	1.43846	1.50905
2.83333	1.30367	1.18113	1.21189	1.42092	1.44007	1.48085
2.75	1.27217	1.18207	1.20173	1.43668	1.42027	1.49528
2.66667	1.23042	1.20416	1.19479	1.42034	1.4138	1.46799
2.58333	1.23778	1.2318	1.21705	1.41921	1.43308	1.49476
2.5	1.25964	1.24528	1.23958	1.41985	1.45172	1.49923
2.41667	1.28907	1.22375	1.25182	1.43479	1.43791	1.50442
2.33333	1.29705	1.25292	1.23799	1.4462	1.43414	1.49825
2.25	1.27694	1.23211	1.26794	1.44655	1.44538	1.53132
2.16667	1.26696	1.23819	1.25879	1.44591	1.44885	1.52452
2.08333	1.27136	1.23945	1.28444	1.47088	1.44343	1.5454
2	1.29268	1.26866	1.26708	1.48847	1.44009	1.53947
1.91667	1.28678	1.27171	1.279	1.51059	1.43302	1.55486
1.83333	1.275	1.2206	1.28769	1.52222	1.42458	1.55112
1.75	1.29428	1.20052	1.29186	1.53099	1.42309	1.50229
1.66667	1.30471	1.20813	1.30879	1.54613	1.4403	1.47526
1.58333	1.2895	1.21978	1.28681	1.53631	1.43519	1.44604
1.5	1.28164	1.23409	1.28453	1.53204	1.41657	1.43757
1.41667	1.26672	1.24398	1.2639	1.52691	1.39588	1.45365
1.33333	1.27832	1.27885	1.2794	1.53688	1.40555	1.44014
1.25	1.25958	1.28947	1.27781	1.54956	1.4061	1.49428
1.16667	1.26171	1.27852	1.30725	1.57422	1.41778	1.51439
1.08333	1.27058	1.28259	1.30079	1.57985	1.42194	1.53075
1	1.27199	1.27817	1.32322	1.60062	1.4121	1.51862
0.916667	1.25685	1.28797	1.29917	1.57788	1.42062	1.51736
0.833333	1.25854	1.26667	1.30536	1.59124	1.41801	1.51439
0.75	1.26088	1.27241	1.31327	1.58583	1.43296	1.52129
0.666667	1.29705	1.29548	1.34724	1.59645	1.42451	1.49882
0.583333	1.30775	1.2921	1.35902	1.5838	1.43288	1.51112
0.5	1.33934	1.31758	1.33831	1.59647	1.44157	1.48201
0.416667	1.35112	1.30975	1.33443	1.6428	1.45246	1.46571
0.333333	1.41324	1.35771	1.36955	1.66223	1.45025	1.45696
0.25	1.51658	1.54952	1.38817	1.71933	1.46988	1.48942
0.166667	1.64476	1.5007	1.42139	1.68318	1.51068	1.52965
0.083333	1.69802	1.5574	1.41502	1.70916	1.53875	1.56319
0	1.73335	1.18875	1.47027	1.60416	1.563	1.55318
