# Supplementary material for: PLK1 inhibition delays mitotic entry revealing changes to the phosphoproteome of mammalian cells early in division
Source: EMBO J. 2025 Mar 3;44(7):1891–920. doi: 10.1038/s44318-025-00400-9 (PMC11962124; doi:10.1038/s44318-025-00400-9)
Supplement: Supplementary file 11 — EV Figure Source Data [file 44318_2025_400_MOESM11_ESM.zip › Figure EV2/EV2B/Numerical data.xlsx]

## Sheet: Sheet1
Time to NEBD	label76BI	label20BI	label104BI	label7ctrl	label79ctrl	label21ctrl
		0.403096
		0.400316
		0.407355
		0.421009
		0.431524
		0.427341
		0.430071
		0.43996
		0.444506
		0.442364
9.66667		0.442688
9.58333	0.427113	0.453749
9.5	0.425107	0.457009
9.41667	0.423003	0.448844
9.33333	0.423358	0.426735
9.25	0.4278	0.404899
9.16667	0.422743	0.385916
9.08333	0.429985	0.380868
9	0.424544	0.387982
8.91667	0.438866	0.406607
8.83333	0.429815	0.405771
8.75	0.425848	0.395006
8.66667	0.395596	0.375889
8.58333	0.388662	0.369189
8.5	0.390315	0.361887
8.41667	0.406984	0.348577
8.33333	0.413605	0.336185
8.25	0.427413	0.32324
8.16667	0.427592	0.313199
8.08333	0.432051	0.310079
8	0.422988	0.30387
7.91667	0.420874	0.306086	0.367577
7.83333	0.416441	0.312306	0.352945
7.75	0.407807	0.316219	0.351077
7.66667	0.395475	0.327062	0.341911
7.58333	0.385059	0.3277	0.348377
7.5	0.374822	0.339549	0.35439
7.41667	0.375094	0.331076	0.359382		0.521441
7.33333	0.364313	0.342508	0.359102		0.522562
7.25	0.358374	0.336353	0.349439		0.526881
7.16667	0.353426	0.339063	0.34485		0.551638
7.08333	0.364306	0.324697	0.339382		0.550384
7	0.372952	0.327332	0.332527		0.53997
6.91667	0.391718	0.323103	0.339047		0.499328
6.83333	0.39105	0.318268	0.339726		0.499409
6.75	0.384975	0.31081	0.347999		0.510983
6.66667	0.37203	0.323321	0.337829		0.514476
6.58333	0.37047	0.336304	0.320667		0.502583
6.5	0.386946	0.353463	0.320759		0.485414
6.41667	0.398019	0.355452	0.326687		0.491437
6.33333	0.407541	0.361426	0.343607		0.491571
6.25	0.416356	0.37148	0.351632		0.486015
6.16667	0.425901	0.37687	0.362452		0.489069
6.08333	0.433315	0.383498	0.376569		0.483886
6	0.437995	0.380728	0.392633		0.471611
5.91667	0.450427	0.383358	0.397128	0.631483	0.442406
5.83333	0.470928	0.389681	0.410886	0.622976	0.433906	0.442531
5.75	0.471072	0.395584	0.407848	0.618591	0.432617	0.465872
5.66667	0.49166	0.400565	0.42253	0.61951	0.428613	0.482609
5.58333	0.513535	0.393791	0.422869	0.608188	0.413699	0.492455
5.5	0.551182	0.40866	0.429279	0.593965	0.425395	0.491664
5.41667	0.568573	0.421918	0.427343	0.581823	0.446409	0.477846
5.33333	0.582565	0.45301	0.428322	0.566401	0.465315	0.477403
5.25	0.584656	0.46472	0.449801	0.54586	0.456187	0.482715
5.16667	0.603218	0.463412	0.478024	0.512099	0.438198	0.484901
5.08333	0.631167	0.465761	0.511189	0.498314	0.436321	0.486797
5	0.645613	0.497216	0.521348	0.503427	0.421007	0.469944
4.91667	0.657779	0.519539	0.528174	0.521777	0.414613	0.462662
4.83333	0.650822	0.537769	0.522691	0.551769	0.393972	0.53735
4.75	0.662225	0.521095	0.520808	0.560618	0.397498	0.554539
4.66667	0.665602	0.514661	0.518942	0.569539	0.40002	0.561462
4.58333	0.705848	0.511425	0.529043	0.570908	0.419605	0.482162
4.5	0.747734	0.525808	0.561793	0.573891	0.43335	0.474554
4.41667	0.774741	0.541939	0.588953	0.588906	0.446204	0.478423
4.33333	0.776661	0.579051	0.606692	0.603796	0.45637	0.501401
4.25	0.76879	0.571265	0.597234	0.628395	0.461823	0.51387
4.16667	0.772305	0.553819	0.591142	0.618714	0.489351	0.508817
4.08333	0.756123	0.475632	0.60523	0.588929	0.488612	0.47844
4	0.734235	0.490671	0.627943	0.549906	0.49926	0.46472
3.91667	0.676152	0.533382	0.660276	0.510625	0.511769	0.458036
3.83333	0.642054	0.588223	0.695322	0.482196	0.532644	0.468282
3.75	0.624549	0.635947	0.719941	0.45814	0.548153	0.464845
3.66667	0.651706	0.656815	0.7302	0.437429	0.527992	0.476225
3.58333	0.66183	0.702774	0.712408	0.429438	0.532088	0.487149
3.5	0.672488	0.739431	0.697904	0.417759	0.547944	0.49593
3.41667	0.667266	0.751825	0.691539	0.414997	0.555407	0.489422
3.33333	0.678682	0.745256	0.694753	0.405916	0.538861	0.476443
3.25	0.695472	0.683077	0.71489	0.41784	0.526459	0.470054
3.16667	0.705574	0.689583	0.730603	0.421876	0.532986	0.459589
3.08333	0.699241	0.740258	0.731069	0.421346	0.535925	0.453501
3	0.693255	0.791706	0.737883	0.409829	0.521406	0.454862
2.91667	0.699581	0.822473	0.744814	0.403718	0.502884	0.461607
2.83333	0.695557	0.819328	0.822688	0.40154	0.522209	0.458337
2.75	0.705831	0.80532	0.873233	0.401237	0.538501	0.461277
2.66667	0.718093	0.765799	0.915119	0.397382	0.552192	0.465918
2.58333	0.747203	0.765042	0.879162	0.411389	0.554663	0.48347
2.5	0.753224	0.780576	0.845979	0.414696	0.544596	0.474728
2.41667	0.747643	0.841815	0.832503	0.423288	0.546413	0.465306
2.33333	0.733374	0.837706	0.84877	0.424438	0.543248	0.4681
2.25	0.744122	0.810363	0.84417	0.441213	0.575331	0.466365
2.16667	0.756564	0.767862	0.821679	0.450769	0.574526	0.480215
2.08333	0.764521	0.749699	0.782425	0.468266	0.568463	0.481313
2	0.7711	0.775056	0.767622	0.486169	0.548496	0.483923
1.91667	0.800538	0.8123	0.746583	0.505904	0.571703	0.485575
1.83333	0.818739	0.821403	0.73422	0.5205	0.574852	0.476452
1.75	0.822265	0.821449	0.737008	0.516413	0.567825	0.474865
1.66667	0.81722	0.860165	0.757773	0.515689	0.534575	0.465968
1.58333	0.832338	0.847789	0.758325	0.48668	0.52293	0.459184
1.5	0.853041	0.830615	0.781491	0.491129	0.542651	0.468895
1.41667	0.871254	0.750404	0.802182	0.496991	0.61611	0.483309
1.33333	0.877286	0.759394	0.850308	0.519749	0.670571	0.49903
1.25	0.891905	0.787808	0.882127	0.515411	0.695247	0.517525
1.16667	0.903501	0.777845	0.920412	0.508204	0.673555	0.538633
1.08333	0.950207	0.74889	0.932656	0.520397	0.653388	0.554871
1	0.97324	0.718655	0.920948	0.518993	0.629928	0.549329
0.916667	0.946993	0.74682	0.893256	0.530181	0.607397	0.531157
0.833333	0.91413	0.783192	0.873183	0.516817	0.605385	0.528151
0.75	0.857273	0.805349	0.880201	0.510733	0.613339	0.516075
0.666667	0.855531	0.77834	0.921177	0.508742	0.651275	0.500705
0.583333	0.859226	0.7577	0.960132	0.510445	0.682182	0.485301
0.5	0.870441	0.723666	0.959169	0.524901	0.719775	0.504331
0.416667	0.868712	0.736487	0.93133	0.530511	0.737931	0.524156
0.333333	0.85568	0.733526	0.909584	0.532403	0.770367	0.548672
0.25	0.947199	0.828552	1.06261	0.599472	0.850317	0.686911
0.166667	1.15251	1.0732	1.3859	1.13125	1.24422	1.14755
0.083333	1.29061	1.24258	1.63141	1.43291	1.46209	1.43747
0	1.46105	1.48589	1.89174	2.13547	1.94559	1.91277
